# Supplementary material for: Mapping choline metabolites in normal and transformed cells
Source: Metabolomics. 2020 Nov 29;16(12):125. doi: 10.1007/s11306-020-01749-0 (PMC7701132; doi:10.1007/s11306-020-01749-0)
Supplement: Supplementary file 2 — Electronic supplementary material 2 (XLSX 169 kb) [file 11306_2020_1749_MOESM2_ESM.xlsx]

## Sheet: peak list
	Target ID	Adduct	Mode	mz	RTmin	Rtmax	# carbons	Formula	Neutral mass	InChI identifyer	Metabolite Id	MolNetw
1	Target #50	H+	+1	814.628	1.11	1.62	46	C46H88NO8P	813.625	InChI=1S/C46H88NO8P/c1-6-8-10-12-14-16-18-19-20-21-22-23-24-25-26-27-29-31-33-35-37-39-46(49)55-44(43-54-56(50,51)53-41-40-47(3,4)5)42-52-45(48)38-36-34-32-30-28-17-15-13-11-9-7-2/h13,15,19-20,44H,6-12,14,16-18,21-43H2,1-5H3/b15-13-,20-19-/t44-/m1/s1	PC(14:1(9Z)/24:1(15Z))	0
2	Target #51	H+	+1	814.626	1.31	1.63	46	C46H88NO8P	813.625	InChI=1S/C46H88NO8P/c1-6-8-10-12-14-16-18-19-20-21-22-23-24-25-26-27-29-31-33-35-37-39-46(49)55-44(43-54-56(50,51)53-41-40-47(3,4)5)42-52-45(48)38-36-34-32-30-28-17-15-13-11-9-7-2/h13,15,19-20,44H,6-12,14,16-18,21-43H2,1-5H3/b15-13-,20-19-/t44-/m1/s1	PC(14:1(9Z)/24:1(15Z))	0
3	Target #52	H+	+1	813.682	1.26	1.78	47	C47H93N2O6P	812.677	InChI=1S/C47H93N2O6P/c1-6-8-10-12-14-16-18-20-21-22-23-24-25-26-27-29-31-33-35-37-39-41-47(51)48-45(44-55-56(52,53)54-43-42-49(3,4)5)46(50)40-38-36-34-32-30-28-19-17-15-13-11-9-7-2/h20-21,38,40,45-46,50H,6-19,22-37,39,41-44H2,1-5H3,(H-,48,51,52,53)/b21-20-,40-38+/t45-,46+/m0/s1	SM(d18:1/24:1(15Z))	0
4	Target #60	H+	+1	812.612	1.11	1.35	46	C46H86NO8P	811.609	InChI=1S/C46H86NO8P/c1-6-8-10-12-14-16-18-20-21-22-23-24-25-27-29-31-33-35-37-39-46(49)55-44(43-54-56(50,51)53-41-40-47(3,4)5)42-52-45(48)38-36-34-32-30-28-26-19-17-15-13-11-9-7-2/h14,16-17,19-21,44H,6-13,15,18,22-43H2,1-5H3/b16-14-,19-17-,21-20-/t44-/m1/s1	PC(16:1(9Z)/22:2(13Z,16Z))	0
5	Target #78	H+	+1	791.153	11.94	12.32	46	0	0	0	0	0
6	Target #79	H+	+1	790.621	1.14	1.36	46	0	0	0	0	0
7	Target #82	H+	+1	786.598	1.09	1.41	44	C44H84NO8P	785.593	InChI=1S/C44H84NO8P/c1-6-8-10-12-14-16-18-20-22-24-26-28-30-32-34-36-43(46)50-40-42(41-52-54(48,49)51-39-38-45(3,4)5)53-44(47)37-35-33-31-29-27-25-23-21-19-17-15-13-11-9-7-2/h20-23,42H,6-19,24-41H2,1-5H3/b22-20-,23-21-	PC(18:1(9Z)/18:1(9Z))	SM(d17:1/24:1); [M+H]+ C46H92N2O6P1
8	Target #84	H+	+1	785.65	2.28	2.47	45	C45H89N2O6P	784.646	InChI=1S/C45H89N2O6P/c1-6-8-10-12-14-16-18-20-21-22-23-24-25-27-29-31-33-35-37-39-45(49)46-43(42-53-54(50,51)52-41-40-47(3,4)5)44(48)38-36-34-32-30-28-26-19-17-15-13-11-9-7-2/h20-21,36,38,43-44,48H,6-19,22-35,37,39-42H2,1-5H3,(H-,46,49,50,51)/b21-20-,38-36+/t43-,44+/m0/s1	SM(d18:1/22:1(13Z))	0
9	Target #85	H+	+1	785.586	1.12	1.38	45	0	0	0	0	0
10	Target #86	H+	+1	784.582	1.11	1.39	44	C44H82NO8P	783.578	InChI=1S/C44H82NO8P/c1-6-8-10-12-14-16-18-19-20-21-22-23-24-25-27-29-31-33-35-37-44(47)53-42(41-52-54(48,49)51-39-38-45(3,4)5)40-50-43(46)36-34-32-30-28-26-17-15-13-11-9-7-2/h13-16,19-20,42H,6-12,17-18,21-41H2,1-5H3/b15-13-,16-14-,20-19-/t42-/m1/s1	PC(14:1(9Z)/22:2(13Z,16Z))	0
11	Target #90	H+	+1	782.566	1.02	2.39	44	C44H80NO8P	781.562	InChI=1S/C44H80NO8P/c1-6-8-10-12-14-16-18-19-20-21-22-23-24-25-27-29-31-33-35-37-44(47)53-42(41-52-54(48,49)51-39-38-45(3,4)5)40-50-43(46)36-34-32-30-28-26-17-15-13-11-9-7-2/h14,16,19-20,22-23,25,27,42H,6-13,15,17-18,21,24,26,28-41H2,1-5H3/b16-14-,20-19-,23-22-,27-25-/t42-/m1/s1	PC(14:0/22:4(7Z,10Z,13Z,16Z))	1-(1Z-Octadecenyl)-2-(5Z,8Z,11Z,14Z-eicosatetraenoyl)-sn-glycero-3-phosphocholine
12	Target #95	H+	+1	779.461	2.35	2.49	42	C42H66O13	778.45	InChI=1S/C42H66O13/c1-37(2)15-17-42(36(49)50)18-16-40(6)21(22(42)19-37)9-10-25-39(5)13-12-26(38(3,4)24(39)11-14-41(25,40)7)53-35-30(47)31(29(46)32(55-35)33(48)51-8)54-34-28(45)27(44)23(43)20-52-34/h9,22-32,34-35,43-47H,10-20H2,1-8H3,(H,49,50)	Momordin Ia	0
13	Target #99	H+	+1	776.577	2.2	2.41	42	0	0	0	0	0
14	Target #103	H+	+1	772.313	10.26	10.88	42	0	0	0	0	0
15	Target #114	H+	+1	760.583	1.06	1.46	42	C42H82NO8P	759.578	InChI=1S/C42H82NO8P/c1-6-8-10-12-14-16-18-19-20-21-22-23-25-27-29-31-33-35-42(45)51-40(39-50-52(46,47)49-37-36-43(3,4)5)38-48-41(44)34-32-30-28-26-24-17-15-13-11-9-7-2/h19-20,40H,6-18,21-39H2,1-5H3/b20-19-/t40-/m1/s1	PC(14:0/20:1(11Z))	1-(1Z-Octadecenyl)-2-(9Z-octadecenoyl)-sn-glycero-3-phosphocholine
16	Target #115	H+	+1	760.583	1.05	2.95	42	C42H82NO8P	759.578	InChI=1S/C42H82NO8P/c1-6-8-10-12-14-16-18-19-20-21-22-23-25-27-29-31-33-35-42(45)51-40(39-50-52(46,47)49-37-36-43(3,4)5)38-48-41(44)34-32-30-28-26-24-17-15-13-11-9-7-2/h19-20,40H,6-18,21-39H2,1-5H3/b20-19-/t40-/m1/s1	PC(14:0/20:1(11Z))	1-(1Z-Octadecenyl)-2-(9Z-octadecenoyl)-sn-glycero-3-phosphocholine
17	Target #116	H+	+1	759.571	1.1	1.42	42	0	0	0	0	PC(17:1/18:1); [M+H]+ C43H83N1O8P1
18	Target #119	H+	+1	758.567	1.1	1.42	42	C42H80NO8P	757.562	InChI=1S/C42H80NO8P/c1-6-8-10-12-14-16-18-19-20-21-22-23-25-27-29-31-33-35-42(45)51-40(39-50-52(46,47)49-37-36-43(3,4)5)38-48-41(44)34-32-30-28-26-24-17-15-13-11-9-7-2/h14,16,19-20,40H,6-13,15,17-18,21-39H2,1-5H3/b16-14-,20-19-/t40-/m1/s1	PC(14:0/20:2(11Z,14Z))	1-Hexadecyl-2-(8Z,11Z,14Z-eicosatrienoyl)-sn-glycero-3-phosphocholine
19	Target #132	H+	+1	746.608	1.14	1.37	42	C42H84NO7P	745.599	InChI=1S/C42H84NO7P/c1-6-8-10-12-14-16-18-20-21-22-24-26-28-30-32-34-37-47-41(40-50-51(45,46)49-38-36-43(3,4)5)39-48-42(44)35-33-31-29-27-25-23-19-17-15-13-11-9-7-2/h34,37,41H,6-33,35-36,38-40H2,1-5H3/b37-34-	PC(16:0/P-18:0)	0
20	Target #146	H+	+1	736.574	1.17	1.39	40	0	0	0	0	0
21	Target #148	H+	+1	733.271	11.79	12.05	40	0	0	0	0	0
22	Target #153	H+	+1	731.603	2.31	2.47	41	C49H78O4	730.59	InChI=1S/C49H78O4/c1-36(2)20-13-21-37(3)22-14-23-38(4)24-15-25-39(5)26-16-27-40(6)28-17-29-41(7)30-18-31-42(8)32-19-33-43(9)34-35-45-44(10)46(50)48(52-11)49(53-12)47(45)51/h20,22,24,26,28,30,32,34,46-47,50-51H,13-19,21,23,25,27,29,31,33,35H2,1-12H3/b37-22+,38-24+,39-26+,40-28+,41-30+,42-32+,43-34+	Ubiquinol 8/SM(d18:0/18:1(11Z))	0
23	Target #152	H+	+1	731.603	1.27	1.42	41	C49H78O4	730.59	InChI=1S/C49H78O4/c1-36(2)20-13-21-37(3)22-14-23-38(4)24-15-25-39(5)26-16-27-40(6)28-17-29-41(7)30-18-31-42(8)32-19-33-43(9)34-35-45-44(10)46(50)48(52-11)49(53-12)47(45)51/h20,22,24,26,28,30,32,34,46-47,50-51H,13-19,21,23,25,27,29,31,33,35H2,1-12H3/b37-22+,38-24+,39-26+,40-28+,41-30+,42-32+,43-34+	Ubiquinol 8/SM(d18:0/18:1(11Z))	0
24	Target #154	H+	+1	731.539	1.12	1.39	41	0	0	0	0	0
25	Target #172	H+	+1	720.59	1.14	1.39	40	0	0	0	0	0
26	Target #173	H+	+1	719.579	1.13	1.39	40	0	0	0	0	0
27	Target #213	H+	+1	707.594	2.31	2.46	39	0	0	0	0	0
28	Target #217	H+	+1	706.591	1.28	1.41	39	C39H82N2O6P	705.591	InChI=1S/C39H81N2O6P/c1-6-8-10-12-14-16-18-20-22-24-26-28-30-32-38(42)37(36-47-48(44,45)46-35-34-41(3,4)5)40-39(43)33-31-29-27-25-23-21-19-17-15-13-11-9-7-2/h37-38,42H,6-36H2,1-5H3,(H-,40,43,44,45)/p+1/t37-,38+/m0/s1	SM(d18:0/16:0)	0
29	Target #218	H+	+1	706.536	1.14	1.45	38	C38H76NO8P	705.531	InChI=1S/C38H76NO8P/c1-6-8-10-12-14-16-18-19-21-23-25-27-29-31-38(41)47-36(35-46-48(42,43)45-33-32-39(3,4)5)34-44-37(40)30-28-26-24-22-20-17-15-13-11-9-7-2/h36H,6-35H2,1-5H3/t36-/m1/s1	PC(14:0/16:0)	1-Hexadecanoyl-2-(14-pentadecenoyl)-sn-glycero-3-phosphocholine
30	Target #219	H+	+1	706.536	1.85	2.58	38	C38H76NO8P	705.531	InChI=1S/C38H76NO8P/c1-6-8-10-12-14-16-18-19-21-23-25-27-29-31-38(41)47-36(35-46-48(42,43)45-33-32-39(3,4)5)34-44-37(40)30-28-26-24-22-20-17-15-13-11-9-7-2/h36H,6-35H2,1-5H3/t36-/m1/s1	PC(14:0/16:0)	1-Hexadecanoyl-2-(14-pentadecenoyl)-sn-glycero-3-phosphocholine
31	Target #224	H+	+1	705.524	1.83	2.38	39	0	0	0	0	PC(O-16:0/16:1); [M+H]+ C40H81N1O7P1
32	Target #225	H+	+1	705.524	1.15	1.37	39	0	0	0	0	PC(15:0/16:1); [M+H]+ C39H77N1O8P1
33	Target #228	H+	+1	704.577	1.28	1.41	39	C39H80N2O6P	703.575	InChI=1S/C39H79N2O6P/c1-6-8-10-12-14-16-18-20-22-24-26-28-30-32-38(42)37(36-47-48(44,45)46-35-34-41(3,4)5)40-39(43)33-31-29-27-25-23-21-19-17-15-13-11-9-7-2/h30,32,37-38,42H,6-29,31,33-36H2,1-5H3,(H-,40,43,44,45)/p+1/b32-30+/t37-,38+/m0/s1	SM(d18:1/16:0)	0
34	Target #230	H+	+1	704.521	1.85	2.38	38	C38H74NO8P	703.515	InChI=1S/C38H74NO8P/c1-6-8-10-12-14-16-18-19-21-23-25-27-29-31-38(41)47-36(35-46-48(42,43)45-33-32-39(3,4)5)34-44-37(40)30-28-26-24-22-20-17-15-13-11-9-7-2/h16,18,36H,6-15,17,19-35H2,1-5H3/b18-16-/t36-/m1/s1	PC(14:0/16:1(9Z))	SM(d18:1/17:0); [M+H]+ C40H82N2O6P1
35	Target #229	H+	+1	704.52	1.14	1.43	38	C38H74NO8P	703.515	InChI=1S/C38H74NO8P/c1-6-8-10-12-14-16-18-19-21-23-25-27-29-31-38(41)47-36(35-46-48(42,43)45-33-32-39(3,4)5)34-44-37(40)30-28-26-24-22-20-17-15-13-11-9-7-2/h16,18,36H,6-15,17,19-35H2,1-5H3/b18-16-/t36-/m1/s1	PC(14:0/16:1(9Z))	SM(d18:1/17:0); [M+H]+ C40H82N2O6P1
36	Target #231	H+	+1	703.573	1.27	1.76	39	C39H79N2O6P	702.568	InChI=1S/C39H79N2O6P/c1-6-8-10-12-14-16-18-20-22-24-26-28-30-32-38(42)37(36-47-48(44,45)46-35-34-41(3,4)5)40-39(43)33-31-29-27-25-23-21-19-17-15-13-11-9-7-2/h17,19,37-38,42H,6-16,18,20-36H2,1-5H3,(H-,40,43,44,45)/b19-17-/t37-,38+/m0/s1	SM(d18:0/16:1(9Z))	0
37	Target #252	H+	+1	692.559	1.88	2.61	38	C38H78NO7P	691.552	InChI=1S/C38H78NO7P/c1-6-8-10-12-14-16-18-20-21-23-25-27-29-31-38(40)46-37(36-45-47(41,42)44-34-32-39(3,4)5)35-43-33-30-28-26-24-22-19-17-15-13-11-9-7-2/h37H,6-36H2,1-5H3/t37-/m1/s1	PC(o-14:0/16:0)	0
38	Target #251	H+	+1	692.559	1.14	1.38	38	C38H78NO7P	691.552	InChI=1S/C38H78NO7P/c1-6-8-10-12-14-16-18-20-21-23-25-27-29-31-38(40)46-37(36-45-47(41,42)44-34-32-39(3,4)5)35-43-33-30-28-26-24-22-19-17-15-13-11-9-7-2/h37H,6-36H2,1-5H3/t37-/m1/s1	PC(o-14:0/16:0)	0
39	Target #270	H+	+1	678.559	2.32	2.46	37	0	0	0	0	0
40	Target #271	H+	+1	678.506	2.05	2.48	36	C36H72NO8P	677.5	InChI=1S/C36H72NO8P/c1-6-8-10-12-14-16-18-20-22-24-26-28-35(38)42-32-34(33-44-46(40,41)43-31-30-37(3,4)5)45-36(39)29-27-25-23-21-19-17-15-13-11-9-7-2/h34H,6-33H2,1-5H3/t34-/m1/s1	PC(14:0/14:0)	PC 29:1; GPCho(14:1(9Z)/15:0); [M+H]+ C37H72NO8P
41	Target #272	H+	+1	678.506	1.18	1.37	36	C36H72NO8P	677.5	InChI=1S/C36H72NO8P/c1-6-8-10-12-14-16-18-20-22-24-26-28-35(38)42-32-34(33-44-46(40,41)43-31-30-37(3,4)5)45-36(39)29-27-25-23-21-19-17-15-13-11-9-7-2/h34H,6-33H2,1-5H3/t34-/m1/s1	PC(14:0/14:0)	PC 29:1; GPCho(14:0/15:1(9Z)); [M+H]+ C37H72NO8P
42	Target #278	H+	+1	675.542	1.28	1.42	37	C37H75N2O6P	674.536	InChI=1S/C37H75N2O6P/c1-6-8-10-12-14-16-18-19-21-22-24-26-28-30-36(40)35(34-45-46(42,43)44-33-32-39(3,4)5)38-37(41)31-29-27-25-23-20-17-15-13-11-9-7-2/h28,30,35-36,40H,6-27,29,31-34H2,1-5H3,(H-,38,41,42,43)/b30-28+/t35-,36+/m0/s1	SM(d18:1/14:0)	0
43	Target #303	H+	+1	650.436	2.27	2.45	36	0	0	0	0	0
44	Target #302	H+	+1	650.436	1.17	1.41	36	0	0	0	0	0
45	Target #306	H+	+1	647.51	2.34	2.45	35	C35H71N2O6P	646.505	InChI=1S/C35H71N2O6P/c1-6-8-10-12-14-16-17-18-19-21-22-24-26-28-34(38)33(32-43-44(40,41)42-31-30-37(3,4)5)36-35(39)29-27-25-23-20-15-13-11-9-7-2/h26,28,33-34,38H,6-25,27,29-32H2,1-5H3,(H-,36,39,40,41)/b28-26+/t33-,34+/m0/s1	SM(d18:1/12:0)	0
46	Target #371	H+	+1	582.21	11.88	12.1	31	0	0	0	0	0
47	Target #387	H+	+1	570.354	2.34	2.47	30	C30H52NO7P	569.348	InChI=1S/C30H52NO7P/c1-5-6-7-8-9-10-11-12-13-14-15-16-17-18-19-20-21-22-23-24-30(33)36-27-29(32)28-38-39(34,35)37-26-25-31(2,3)4/h9-10,12-13,15-16,18-19,21-22,29,32H,5-8,11,14,17,20,23-28H2,1-4H3/b10-9-,13-12-,16-15-,19-18-,22-21-/t29-/m1/s1	LysoPC(22:5(4Z,7Z,10Z,13Z,16Z))/Janthitrem C	0
48	Target #389	H+	+1	568.338	2.34	2.47	30	C30H50NO7P	567.332	InChI=1S/C30H50NO7P/c1-5-6-7-8-9-10-11-12-13-14-15-16-17-18-19-20-21-22-23-24-30(33)36-27-29(32)28-38-39(34,35)37-26-25-31(2,3)4/h6-7,9-10,12-13,15-16,18-19,21-22,29,32H,5,8,11,14,17,20,23-28H2,1-4H3/b7-6-,10-9-,13-12-,16-15-,19-18-,22-21-/t29-/m1/s1	LysoPC(22:6(4Z,7Z,10Z,13Z,16Z,19Z))	0
49	Target #406	H+	+1	550.386	2.34	2.48	28	C28H56NO7P	549.379	InChI=1S/C28H56NO7P/c1-5-6-7-8-9-10-11-12-13-14-15-16-17-18-19-20-21-22-28(31)34-25-27(30)26-36-37(32,33)35-24-23-29(2,3)4/h12-13,27,30H,5-11,14-26H2,1-4H3/b13-12-/t27-/m1/s1	LysoPC(20:1(11Z))	0
50	Target #408	H+	+1	548.37	2.34	2.47	28	C28H54NO7P	547.364	InChI=1S/C28H54NO7P/c1-5-6-7-8-9-10-11-12-13-14-15-16-17-18-19-20-21-22-28(31)34-25-27(30)26-36-37(32,33)35-24-23-29(2,3)4/h9-10,12-13,27,30H,5-8,11,14-26H2,1-4H3/b10-9-,13-12-/t27-/m1/s1	LysoPC(20:2(11Z,14Z))	0
51	Target #411	H+	+1	546.354	2.34	2.48	28	C28H52NO7P	545.348	InChI=1S/C28H52NO7P/c1-5-6-7-8-9-10-11-12-13-14-15-16-17-18-19-20-21-22-28(31)34-25-27(30)26-36-37(32,33)35-24-23-29(2,3)4/h12-13,15-16,18-19,27,30H,5-11,14,17,20-26H2,1-4H3/b13-12-,16-15-,19-18-/t27-/m1/s1	LysoPC(20:3(5Z,8Z,11Z))	0
52	Target #414	H+	+1	544.338	2.34	2.48	28	C28H50NO7P	543.332	InChI=1S/C28H50NO7P/c1-5-6-7-8-9-10-11-12-13-14-15-16-17-18-19-20-21-22-28(31)34-25-27(30)26-36-37(32,33)35-24-23-29(2,3)4/h9-10,12-13,15-16,18-19,27,30H,5-8,11,14,17,20-26H2,1-4H3/b10-9-,13-12-,16-15-,19-18-/t27-/m1/s1	LysoPC(20:4(5Z,8Z,11Z,14Z))	0
53	Target #440	H+	+1	524.367	2.34	2.49	26	C26H54NO7P	523.364	InChI=1S/C26H54NO7P/c1-5-6-7-8-9-10-11-12-13-14-15-16-17-18-19-20-26(29)32-23-25(28)24-34-35(30,31)33-22-21-27(2,3)4/h25,28H,5-24H2,1-4H3/t25-/m1/s1	LysoPC(18:0)	0
54	Target #444	H+	+1	522.354	1.29	1.41	26	C26H52NO7P	521.348	InChI=1S/C26H52NO7P/c1-5-6-7-8-9-10-11-12-13-14-15-16-17-18-19-20-26(29)32-23-25(28)24-34-35(30,31)33-22-21-27(2,3)4/h12-13,25,28H,5-11,14-24H2,1-4H3/b13-12-/t25-/m1/s1	LysoPC(18:1(9Z))	0
55	Target #469	H+	+1	510.354	2.35	2.49	25	C25H52NO7P	509.348	InChI=1S/C25H52NO7P/c1-2-3-4-5-6-7-8-9-10-11-12-13-14-15-16-17-18-19-25(28)33-24(22-27)23-32-34(29,30)31-21-20-26/h24,27H,2-23,26H2,1H3,(H,29,30)/t24-/m1/s1	LysoPE(0:0/20:0)	0
56	Target #471	H+	+1	509.378	2.34	2.52	30	C37H48O	508.371	InChI=1S/C37H48O/c1-30(18-11-20-32(3)21-12-22-33(4)24-15-29-38)16-9-10-17-31(2)19-13-23-34(5)26-27-36-35(6)25-14-28-37(36,7)8/h9-13,15-24,26-27,29H,14,25,28H2,1-8H3/b10-9-,18-11+,19-13+,21-12-,24-15-,27-26+,30-16+,31-17+,32-20+,33-22-,34-23-	2'-Apo-beta-carotenal/Fasciculol C	0
57	Target #473	H+	+1	508.339	2.34	2.5	25	C25H50NO7P	507.332	InChI=1S/C25H50NO7P/c1-2-3-4-5-6-7-8-9-10-11-12-13-14-15-16-17-18-19-25(28)33-24(22-27)23-32-34(29,30)31-21-20-26/h9-10,24,27H,2-8,11-23,26H2,1H3,(H,29,30)/b10-9-/t24-/m1/s1	LysoPE(0:0/20:1(11Z))/Gymnodimine	0
58	Target #505	H+	+1	496.339	1.29	2.16	24	C24H50NO7P	495.332	InChI=1S/C24H50NO7P/c1-5-6-7-8-9-10-11-12-13-14-15-16-17-18-24(27)30-21-23(26)22-32-33(28,29)31-20-19-25(2,3)4/h23,26H,5-22H2,1-4H3/t23-/m1/s1	LysoPC(16:0)	0
59	Target #509	H+	+1	494.323	2.33	2.55	24	C24H48NO7P	493.317	InChI=1S/C24H48NO7P/c1-5-6-7-8-9-10-11-12-13-14-15-16-17-18-24(27)30-21-23(26)22-32-33(28,29)31-20-19-25(2,3)4/h10-11,23,26H,5-9,12-22H2,1-4H3/b11-10-/t23-/m1/s1	LysoPC(16:1(9Z))	0
60	Target #508	H+	+1	494.323	1.29	1.41	24	C24H48NO7P	493.317	InChI=1S/C24H48NO7P/c1-5-6-7-8-9-10-11-12-13-14-15-16-17-18-24(27)30-21-23(26)22-32-33(28,29)31-20-19-25(2,3)4/h10-11,23,26H,5-9,12-22H2,1-4H3/b11-10-/t23-/m1/s1	LysoPC(16:1(9Z))	0
61	Target #515	H+	+1	491.157	11.51	12.14	24	C24H26O11	490.148	InChI=1S/C24H26O11/c1-30-12-6-4-11(5-7-12)14-8-13(26)18-15(33-14)9-16(22(31-2)23(18)32-3)34-24-21(29)20(28)19(27)17(10-25)35-24/h4-9,17,19-21,24-25,27-29H,10H2,1-3H3	4',5,6-Trimethylscutellarein 7-glucoside	0
62	Target #531	H+	+1	482.359	2.37	2.59	23	0	0	0	0	0
63	Target #532	H+	+1	482.323	2.34	2.53	23	C23H48NO7P	481.317	InChI=1S/C23H48NO7P/c1-5-6-7-8-9-10-11-12-13-14-15-16-17-23(26)29-20-22(25)21-31-32(27,28)30-19-18-24(2,3)4/h22,25H,5-21H2,1-4H3/t22-/m1/s1	LysoPC(15:0)	0
64	Target #562	H+	+1	468.308	2.35	2.66	22	C22H46NO7P	467.301	InChI=1S/C22H46NO7P/c1-5-6-7-8-9-10-11-12-13-14-15-16-22(25)28-19-21(24)20-30-31(26,27)29-18-17-23(2,3)4/h21,24H,5-20H2,1-4H3/t21-/m1/s1	LysoPC(14:0)/Buprenorphine	0
65	Target #561	H+	+1	468.308	1.29	1.38	22	C22H46NO7P	467.301	InChI=1S/C22H46NO7P/c1-5-6-7-8-9-10-11-12-13-14-15-16-22(25)28-19-21(24)20-30-31(26,27)29-18-17-23(2,3)4/h21,24H,5-20H2,1-4H3/t21-/m1/s1	LysoPC(14:0)/Buprenorphine	0
66	Target #651	H+	+1	428.178	11.75	12.15	24	C24H26FNO5	427.18	InChI=1S/C24H26FNO5/c1-14(2)26-21(10-8-17(27)11-19(29)13-23(30)31)24(15-3-5-16(25)6-4-15)20-9-7-18(28)12-22(20)26/h3-10,12,14,17,19,27-29H,11,13H2,1-2H3,(H,30,31)/b10-8+/t17-,19-/m0/s1	6-Hydroxyfluvastatin	0
67	Target #678	H+	+1	412.208	2.36	2.52	23	C23H29N3O2S	411.198	InChI=1S/C23H29N3O2S/c1-2-21(28)18-7-8-23-20(17-18)26(19-5-3-4-6-22(19)29-23)14-13-24-9-11-25(12-10-24)15-16-27/h3-8,17,27H,2,9-16H2,1H3	Carphenazine	0
68	Target #716	H+	+1	395.109	12.01	12.38	22	C22H18O7	394.105	InChI=1S/C22H18O7/c23-17-18(24)20(21(26)27)29-22(19(17)25)28-14-9-7-12-5-4-10-2-1-3-11-6-8-13(14)16(12)15(10)11/h1-9,17-20,22-25H,(H,26,27)/t17-,18-,19+,20-,22+/m0/s1	1-Hydroxypyrene glucuronide	0
69	Target #1143	H+	+1	296.066	10.16	10.78	8	C8H14N3O7P	295.057	InChI=1S/C8H14N3O7P/c9-5-1-10-3-11(5)8-7(13)6(12)4(18-8)2-17-19(14,15)16/h1,3-4,6-8,12-13H,2,9H2,(H2,14,15,16)/t4-,6-,7-,8-/m1/s1	5-Aminoimidazole ribonucleotide/N4-Acetylsulfamethoxazole	0
70	Target #1328	H+	+1	262.05	11.45	12.34	9	C9H12NO6P	261.04	InChI=1S/C9H12NO6P/c10-8(9(11)12)5-6-1-3-7(4-2-6)16-17(13,14)15/h1-4,8H,5,10H2,(H,11,12)(H2,13,14,15)/t8-/m0/s1	O-Phosphotyrosine/Dehydrogenated ticlopidine	0
71	Target #1597	H+	+1	226.083	10.19	11.03	11	C14H11NO2	225.079	InChI=1S/C14H11NO2/c1-17-14(16)9-6-7-13-11(8-9)10-4-2-3-5-12(10)15-13/h2-8,15H,1H3	Methyl 3-carbazolecarboxylate/Ethiofencarb	0
72	Target #1888	H+	+1	184.073	10.14	11.07	6	C6H9N5O2	183.076	InChI=1S/C6H9N5O2/c1-11(2-12)3-4(7)9-6(8)10-5(3)13/h2H,1H3,(H5,7,8,9,10,13)	2,6-Diamino-4-hydroxy-5-N-methylformamidopyrimidine	0
73	Target #1890	H+	+1	184.073	2.3	2.49	8	0	0	0	0	0
74	Target #1891	H+	+1	184.073	1.14	1.53	8	0	0	0	0	0
75	Target #1892	H+	+1	184.065	2.29	2.47	8	C8H9NO4	183.053	InChI=1S/C8H9NO4/c1-4-7(11)6(8(12)13)5(3-10)2-9-4/h2,10-11H,3H2,1H3,(H,12,13)	4-Pyridoxic acid	0
76	Target #2008	H+	+1	170.057	10.85	11.38	4	C4H12NO4P	169.05	InChI=1S/C4H12NO4P/c1-5(2)3-4-9-10(6,7)8/h3-4H2,1-2H3,(H2,6,7,8)	Phosphodimethylethanolamine	0
77	Target #2133	H+	+1	156.042	11.61	11.88	3	C5H11Cl2N	155.027	InChI=1S/C5H11Cl2N/c1-8(4-2-6)5-3-7/h2-5H2,1H3	Mechlorethamine/5-Acetyl-2,4-dimethylthiazole/N-Methylethanolaminium phosphate	0
78	Target #5007	H+	+1	118.086	6.11	7.13	5	C5H11NO2	117.079	InChI=1S/C5H11NO2/c1-6(2,3)4-5(7)8/h4H2,1-3H3	Betaine	0
79	Target #5006	H+	+1	106.086	8.89	9.6	4	C4H11NO2	105.079	InChI=1S/C4H11NO2/c6-3-1-5-2-4-7/h5-7H,1-4H2	Diethanolamine	0
80	Target #5005	H+	+1	104.107	8.7	11.42	5	C5H13NO	103.1	InChI=1S/C5H12N.H2O/c1-5-6(2,3)4;/h5H,1H2,2-4H3;1H2/q+1;/p-1	Neurine/ choline	0
81	Target #5003	H+	+1	102.092	11.61	12.24	5	C5H11NO	101.084	InChI=1S/C5H11NO/c6-4-2-1-3-5-7/h5H,1-4,6H2	5-Aminopentanal	0
82	Target #5002	H+	+1	90.0918	5.93	7.07	4	C4H11NO	89.0841	InChI=1S/C4H11NO/c1-5(2)3-4-6/h6H,3-4H2,1-2H3	Dimethylethanolamine	0
83	Target #5001	H+	+1	71.0737	11.66	12.16	4	0	0	0	0	0
84	Target #27	H-	-1	847.59	1.33	2.23	47	0	0	0	0	0
85	Target #28	H-	-1	846.586	1.1	1.41	47	0	0	0	0	0
86	Target #29	H-	-1	846.586	1.37	2.27	47	0	0	0	0	0
87	Target #38	H-	-1	821.575	1.33	2.34	47	0	0	0	0	0
88	Target #39	H-	-1	820.571	1.12	1.46	47	0	0	0	0	0
89	Target #41	H-	-1	819.558	1.31	2.3	47	0	0	0	0	0
90	Target #43	H-	-1	818.555	1.12	1.43	47	0	0	0	0	0
91	Target #51	H-	-1	792.539	1.1	1.42	46	0	0	0	0	2-Oleoyl-1-palmitoyl-sn-glycero-3-phosphocholine
92	Target #69	H-	-1	766.524	1.16	1.38	46	0	0	0	0	0
93	Target #70	H-	-1	764.559	2.3	2.52	44	C44H80NO7P	765.567	InChI=1S/C44H80NO7P/c1-6-8-10-12-14-16-18-20-22-24-26-28-30-32-34-36-39-49-43(42-52-53(47,48)51-40-38-45(3,4)5)41-50-44(46)37-35-33-31-29-27-25-23-21-19-17-15-13-11-9-7-2/h15-18,21,23,27,29,36,39,43H,6-14,19-20,22,24-26,28,30-35,37-38,40-42H2,1-5H3/b17-15-,18-16-,23-21-,29-27-,39-36-	PC(18:3(6Z,9Z,12Z)/P-18:1(11Z))	0
94	Target #72	H-	-1	763.561	1.28	1.44	44	0	0	0	0	0
95	Target #73	H-	-1	763.561	2.25	2.51	44	0	0	0	0	0
96	Target #146	H-	-1	659.268	10.39	10.86	44	0	0	0	0	0
97	Target #189	H-	-1	583.338	2.3	2.5	35	0	0	0	0	0
98	Target #190	H-	-1	582.342	2.3	2.53	35	0	0	0	0	0
99	Target #210	H-	-1	557.322	2.32	2.52	28	0	0	0	0	0
100	Target #213	H-	-1	556.326	2.35	2.55	28	0	0	0	0	0
101	Target #214	H-	-1	556.325	1.28	1.42	28	0	0	0	0	0
102	Target #216	H-	-1	555.306	2.32	2.56	28	0	0	0	0	0
103	Target #218	H-	-1	554.31	1.28	1.41	28	0	0	0	0	0
104	Target #221	H-	-1	548.191	11.76	12.11	28	0	0	0	0	0
105	Target #225	H-	-1	545.188	11.74	12.05	28	0	0	0	0	0
106	Target #243	H-	-1	529.29	2.34	2.69	28	0	0	0	0	0
107	Target #244	H-	-1	528.294	2.38	2.67	28	0	0	0	0	0
108	Target #381	H-	-1	427.125	11.74	12.13	18	C18H24N2O10	428.143	InChI=1S/C18H24N2O10/c1-28-8-10(15(24)19-7-9-5-3-2-4-6-9)20-18(27)30-17-13(23)11(21)12(22)14(29-17)16(25)26/h2-6,10-14,17,21-23H,7-8H2,1H3,(H,19,24)(H,20,27)(H,25,26)/t10-,11?,12?,13?,14?,17?/m1/s1	Lacosamide-glucuronide	0
109	Target #443	H-	-1	388.149	10.39	10.93	18	C21H27NO4S	389.166	InChI=1S/C20H24N.CH4O4S/c1-21(2)15-13-19(14-16-21)20(17-9-5-3-6-10-17)18-11-7-4-8-12-18;1-5-6(2,3)4/h3-12H,13-16H2,1-2H3;1H3,(H,2,3,4)/q+1;/p-1	Diphemanil Methylsulfate/Gemifloxacin	0
110	Target #514	H-	-1	365.125	11.75	12.09	17	C17H22N2O7	366.143	InChI=1S/C17H22N2O7/c20-6-11(21)14(22)16(24)15(23)13-12-8(5-10(19-13)17(25)26)7-3-1-2-4-9(7)18-12/h1-4,10-11,13-16,18-24H,5-6H2,(H,25,26)	Tetrahydropentoxyline/7-beta-D-Glucopyranosyloxybutylidenephthalide/3''-Chloro-3''-deoxytriphasiol	0
111	Target #523	H-	-1	362.122	11.69	12.09	17	0	0	0	0	0
112	Target #552	H-	-1	354.073	11.74	12.05	16	0	0	0	0	0
113	Target #690	H-	-1	318.096	10.16	10.98	9	C9H23NO7P2	319.095	InChI=1S/C9H23NO7P2/c1-3-4-5-7-10(2)8-6-9(11,18(12,13)14)19(15,16)17/h11H,3-8H2,1-2H3,(H2,12,13,14)(H2,15,16,17)	Ibandronate/Salbutamol 4-O-sulfate	0
114	Target #843	H-	-1	292.073	10.14	10.99	9	0	0	0	0	0
115	Target #1004	H-	-1	256.095	10.16	10.99	8	C8H20NO6P	257.103	InChI=1S/C8H20NO6P/c1-9(2,3)4-5-14-16(12,13)15-7-8(11)6-10/h8,10-11H,4-7H2,1-3H3/t8-/m0/s1	Glycerophosphocholine/Tetrahydroneopterin/5-Methylcytidine/Tolmetin	0
116	Target #1057	H-	-1	246.063	11.57	12.18	8	C8H13N3O4S	247.063	InChI=1S/C8H13N3O4S/c1-3-16(14,15)5-4-10-7(2)9-6-8(10)11(12)13/h6H,3-5H2,1-2H3	Tinidazole/Asparaginyl-Aspartate	0
117	Target #1080	H-	-1	242.08	10.14	11	9	C9H13N3O5	243.086	InChI=1S/C9H13N3O5/c10-5-1-2-12(9(16)11-5)8-7(15)6(14)4(3-13)17-8/h1-2,4,6-8,13-15H,3H2,(H2,10,11,16)/t4-,6-,7-,8-/m1/s1	Cytidine	0
118	Target #1152	H-	-1	228.064	11.74	12.16	13	C13H11NO3	229.074	InChI=1S/C13H11NO3/c1-15-10-5-3-4-8-11(10)14-13-9(6-7-17-13)12(8)16-2/h3-7H,1-2H3	gamma-Fagarine	0
119	Target #1211	H-	-1	218.035	11.72	12.15	6	C6H9N3O6	219.049	InChI=1S/C6H9N3O6/c7-2(4(11)12)1-8-6(15)9-3(10)5(13)14/h2H,1,7H2,(H,11,12)(H,13,14)(H2,8,9,10,15)	L-Oxalylalbizziine/Methyl 2,6-dihydroxy-4-quinolinecarboxylate	0
120	Target #1592	H-	-1	168.043	11.68	12.15	4	C4H12NO4P	169.05	InChI=1S/C4H12NO4P/c1-5(2)3-4-9-10(6,7)8/h3-4H2,1-2H3,(H2,6,7,8)	Phosphodimethylethanolamine	0
121	Target #1709	H-	-1	152.012	11.67	12.18	4	0	0	0	0	0

## Sheet: peak areas
		HCT116					HeLa					HMEC Tert					HMEC SV40					HMEC Ras					MCF7
ID	MI+	LA-1	LA-2	LA-3	UL-1	UL-2	LA-1	LA-2	LA-3	UL-1	UL-2	LA-1	LA-2	LA-3	UL-1	UL-2	LA-1	LA-2	LA-3	UL-1	UL-2	LA-1	LA-2	LA-3	UL-1	UL-2	LA-1	LA-2	LA-3	UL-1	UL-2
Target #50	0	2.90153e+07	3.00957e+07	3.01115e+07	4.8378e+07	4.91783e+07	1.81903e+07	1.18191e+07	1.4733e+07	3.24307e+07	3.33036e+07	4.85212e+07	5.11095e+07	5.35514e+07	7.52367e+06	7.70091e+07	4.96576e+07	4.36015e+07	4.14423e+07	7.85337e+07	6.49182e+07	3.76197e+07	31921249	4.12519e+07	5.52007e+07	6.21011e+07	3.7315e+07	4.30064e+07	4.16811e+07	5.7708e+07	6.20776e+07
Target #50	1	2.03915e+07	2.27332e+07	1.98374e+07	2.45772e+07	2.46545e+07	2.46307e+07	2.39145e+07	2.27555e+07	1.46675e+07	1.27846e+07	3.80956e+07	3.57182e+07	3.78086e+07	3.66721e+06	4.02712e+07	4.25214e+07	4.1269e+07	3.6268e+07	3.81824e+07	2.63143e+07	4.03961e+07	3.84937e+07	4.41788e+07	2.6767e+07	2.70519e+07	2.22045e+07	2.91636e+07	2.63342e+07	2.73492e+07	3.04163e+07
Target #50	2	7.0217e+06	5.97205e+06	7.82011e+06	7.18837e+06	7.38449e+06	9.67861e+06	1.04587e+07	9.74462e+06	574374	757943	1.00921e+07	1.11607e+07	1.21709e+07	1.5463e+06	1.36765e+07	17452407	1.54484e+07	1.42005e+07	1.4132e+07	1.93432e+06	1.93242e+07	1.07126e+07	1.95531e+07	1.03567e+07	1.0378e+07	8.31768e+06	1.00623e+07	9.89297e+06	8.75229e+06	8.47985e+06
Target #50	3	1.86193e+07	1.7928e+07	1.83624e+07	411961	359408	1.08494e+07	1.12361e+07	9.37784e+06	0	0	2.75466e+07	3.03411e+07	3.41386e+07	265424	1.03501e+06	2.9744e+07	2.63883e+07	2.37694e+07	1.21378e+06	0	2.49143e+07	1.33123e+07	2.62585e+07	559823	637485	1.73933e+07	20920325	2.03457e+07	519736	430786
Target #51	0	9.28857e+06	1.01177e+07	8.95015e+06	1.65649e+07	1.63965e+07	5.05321e+06	4.79634e+06	4.2396e+06	1.13256e+07	1.03417e+07	1.29872e+07	1.5799e+07	14644218	2.10381e+06	2.47706e+07	1.44798e+07	1.32577e+07	1.26097e+07	2.36156e+07	1.25153e+07	1.04984e+07	4.46413e+06	1.15595e+07	1.55968e+07	1.75208e+07	1.30191e+07	1.4058e+07	1.3362e+07	1.83417e+07	1.98199e+07
Target #51	1	7.30309e+06	7.77915e+06	6.43123e+06	9.07385e+06	7.83085e+06	1.05166e+07	1.07981e+07	7.89143e+06	4.4192e+06	3.80496e+06	1.08195e+07	1.13967e+07	1.14366e+07	1.11379e+06	1.29722e+07	1.4245e+07	1.38194e+07	1.21122e+07	1.13904e+07	3.44781e+06	1.264e+07	7.09966e+06	1.4632e+07	7.83039e+06	8.15086e+06	7.43419e+06	9.94206e+06	9.04895e+06	8.45515e+06	9.86196e+06
Target #51	2	1.55506e+06	1.45864e+06	1.7006e+06	2.29087e+06	2.06384e+06	3.59147e+06	2.80573e+06	2.80144e+06	97545.8	0	1.17629e+06	2.17848e+06	2.53109e+06	543827	3.19477e+06	3.85148e+06	3.6842e+06	3.20193e+06	3.7308e+06	0	5.42727e+06	718569	5.61368e+06	2.49228e+06	2.73115e+06	1.72784e+06	2.86711e+06	2.64176e+06	2.45093e+06	2.00103e+06
Target #51	3	6.57863e+06	6.46916e+06	5.33131e+06	64196.1	0	3.38135e+06	3.44334e+06	2.15115e+06	0	0	8.59683e+06	9.61148e+06	9.67559e+06	99430.4	104800	9.72932e+06	7.99748e+06	6.67846e+06	46763.6	0	7.01503e+06	1.13614e+06	7.43418e+06	0	99480.1	5.78034e+06	6.86654e+06	6.40656e+06	56813.3	30869.6
Target #52	0	9.02589e+06	1.07224e+07	1.51377e+07	2.68963e+07	2.63105e+07	4.78675e+07	5.75268e+07	5.14797e+07	5.79352e+07	5.30695e+07	6.23729e+07	5.79321e+07	7.46715e+07	1.15327e+07	9.11427e+07	4.29108e+07	3.95939e+07	3.80982e+07	5.64617e+07	48859863	3.07846e+07	2.32195e+07	3.09964e+07	4.22957e+07	4.51666e+07	1.82147e+07	2.20549e+07	1.9895e+07	3.35788e+07	3.37843e+07
Target #52	1	5.52171e+06	5.90861e+06	8.30813e+06	8.89475e+06	5.68228e+06	3.21485e+07	3.74674e+07	3.24376e+07	2.40683e+07	2.17642e+07	3.0793e+07	2.90723e+07	3.50236e+07	5.36498e+06	3.08603e+07	2.13257e+07	1.97465e+07	1.96161e+07	2.20995e+07	1.45704e+07	1.76636e+07	1.1419e+07	1.54656e+07	1.6128e+07	1.67536e+07	9.44149e+06	7.91947e+06	8.08366e+06	1.03846e+07	8.33856e+06
Target #52	2	1.2367e+06	1.27042e+06	2.27861e+06	3.14929e+06	2.79242e+06	1.21882e+07	1.53141e+07	1.25345e+07	7.38787e+06	7.5261e+06	1.6623e+07	1.49282e+07	1.89878e+07	2.14527e+06	1.44097e+07	1.17362e+07	1.11503e+07	1.06309e+07	7.89597e+06	2.33776e+06	9.3918e+06	4.37479e+06	9.96336e+06	6.90761e+06	8.5813e+06	4.50554e+06	4.95703e+06	3.32826e+06	2.75166e+06	2.78979e+06
Target #52	3	2.5989e+06	2.85251e+06	6.45547e+06	0	0	2.24007e+07	2.70667e+07	2.38955e+07	246200	309124	2.87012e+07	2.52806e+07	3.22405e+07	520943	1.29004e+06	2.12341e+07	1.94016e+07	2.07203e+07	1.24916e+06	459717	1.70034e+07	1.17283e+07	1.73753e+07	669199	757867	8.11767e+06	1.06006e+07	8.89999e+06	189765	595510
Target #60	0	1.92137e+07	2.43209e+07	1.80928e+07	2.20903e+07	2.32277e+07	5.53436e+07	5.22906e+07	5.25231e+07	6.365e+07	5.99334e+07	1.69818e+07	1.60563e+07	1.68827e+07	2.09512e+06	2.5392e+07	3.52058e+07	3.34692e+07	2.97314e+07	6.11393e+07	5.25075e+07	3.84741e+07	3.37388e+07	4.00837e+07	6.38108e+07	6.38175e+07	2.39842e+06	3.90904e+06	8.59386e+06	2.59219e+07	2.91313e+07
Target #60	1	1.77511e+07	2.05744e+07	1.72065e+07	10910136	9.62204e+06	5.30346e+07	5.44301e+07	5.14383e+07	2.90819e+07	2.68671e+07	1.08236e+07	1.10185e+07	1.14297e+07	969123	1.20436e+07	2.60739e+07	2.34045e+07	2.33894e+07	3.05671e+07	2.29446e+07	3.14339e+07	2.59824e+07	3.46353e+07	3.05483e+07	26939576	2.45498e+07	2.73329e+07	2.65981e+07	1.12014e+07	1.26246e+07
Target #60	2	1.29564e+07	1.10312e+07	9.72771e+06	5.48331e+06	4.32375e+06	3.03841e+07	2.9064e+07	2.95887e+07	1.05339e+07	1.27446e+07	1.01134e+07	4.41412e+06	5.27199e+06	142704	7.60404e+06	7.8427e+06	5.24252e+06	6.20237e+06	7.16313e+06	4.00188e+06	2.79118e+07	1.14663e+07	2.92535e+07	7.04193e+06	6.36396e+06	1.32957e+07	1.17355e+07	1.14147e+07	5.49319e+06	5.4732e+06
Target #60	3	1.51164e+07	1.67072e+07	1.62683e+07	2.77787e+06	2.2182e+06	2.85333e+07	2.77396e+07	2.73875e+07	3.68005e+06	1.24492e+06	1.78033e+07	9.1227e+06	8.58777e+06	75858.2	3.13718e+06	3.29406e+07	3.01056e+07	2.667e+07	2.47006e+06	576178	3.42365e+07	3.21212e+07	3.67128e+07	5.67903e+06	5370830	1.65411e+07	1.85009e+07	1.29129e+07	1.74061e+06	1.5355e+06
Target #78	0	5.43019e+06	4.79662e+06	4.02022e+06	7.51652e+06	8.18167e+06	3.6094e+06	4.05932e+06	4.17403e+06	7.72904e+06	7.80426e+06	2.29695e+06	2.81656e+06	2.3136e+06	0	3.91436e+06	2.65934e+06	2.52348e+06	2.25832e+06	3.57699e+06	3.74553e+06	2.19643e+06	2.48614e+06	2.4767e+06	4.66374e+06	3.96477e+06	9.71391e+06	1.35116e+07	1.34376e+07	1.23975e+07	1.30451e+07
Target #78	1	1.00929e+06	931689	772184	1.79348e+06	1.76672e+06	778532	654147	526567	1.7655e+06	1.84389e+06	347460	416696	299249	0	703337	393200	555951	384762	586489	525717	231592	149680	483323	928195	701811	2.12818e+06	2.65083e+06	3.03868e+06	2.49939e+06	3.24021e+06
Target #78	2	74912.6	53301.3	66012.5	107683	99458.5	18543.3	63763.8	50965.8	148525	140422	36990.1	19660.1	0	0	43862	0	0	55508	23014.6	28481.1	0	0	0	39399.8	0	0	103414	346315	193692	0
Target #78	3	4.61651e+06	4.71351e+06	3.60863e+06	0	0	3.48321e+06	3.79635e+06	3.61067e+06	0	0	1.17985e+06	1.33654e+06	1.46072e+06	0	0	1.358e+06	1.39683e+06	928784	0	0	1.06508e+06	1.25527e+06	1.40537e+06	0	0	5.85563e+06	8.05811e+06	8.13738e+06	0	0
Target #79	0	2.93166e+07	3.77642e+07	1.86431e+07	7698655	8.4858e+06	5.98269e+07	3.78689e+07	39784803	3.90245e+06	4.13609e+06	1.94932e+06	4.52991e+07	50970657	3.18033e+06	3.00196e+07	149998701	5907501	1.30107e+07	3.86272e+07	3.38988e+07	5.20955e+07	7.75771e+07	7.15009e+07	3.0743e+07	3.23563e+07	5850998	1.01256e+08	1.44459e+08	1.39253e+07	1.47374e+07
Target #79	1	4.52992e+07	4.92516e+07	4.86339e+07	0	117948	3.92826e+07	3.86169e+07	40214704	0	0	1.17523e+08	113903467	1.23061e+08	530004	4.36466e+06	137652493	1.24561e+08	1.1329e+08	6.49692e+06	2.4802e+06	1.23999e+08	1.11976e+08	121854336	5.35509e+06	5.10295e+06	6.09333e+07	6.70603e+07	6.06134e+07	413526	887574
Target #79	2	5.44532e+06	6.03734e+06	1.04795e+07	0	0	440305	748591	446013	0	0	4.16984e+07	4.05954e+07	4.37101e+07	12653	0	5.22261e+07	4.61588e+07	4.18859e+07	0	0	4.28537e+07	3.71837e+07	4.29562e+07	137287	96882	1.64653e+07	1.80231e+07	1.58133e+07	0	0
Target #79	3	0	0	128785	0	0	0	0	0	0	0	6.69632e+06	8.24645e+06	8.56815e+06	0	0	1.08416e+07	8.58164e+06	7.86416e+06	0	0	9.4437e+06	8133873	1.01636e+07	0	0	1.82e+06	2.63399e+06	1.91911e+06	0	0
Target #82	0	3.80136e+08	4.05299e+08	3.58788e+08	6.67693e+08	6.69501e+08	3.9175e+08	390059395	4.11048e+08	6.46254e+08	6.37455e+08	7.21427e+08	7.18934e+08	7.41e+08	7.77029e+07	1.07357e+09	734574163	6.92808e+08	6.25763e+08	1.29768e+09	1.15023e+09	7.36389e+08	6.78932e+08	7.77118e+08	1.23607e+09	1.24921e+09	6.88882e+08	7.21717e+08	6.70575e+08	1.05639e+09	1.13639e+09
Target #82	1	2.35072e+08	2.51418e+08	2.22918e+08	3.25612e+08	3.23596e+08	2.55852e+08	2.59797e+08	2.67171e+08	3.13539e+08	3.07348e+08	3.80048e+08	3.79282e+08	3.87831e+08	3.85744e+07	521763740	4.15174e+08	3.87263e+08	3.53465e+08	630029782	5.63783e+08	4.1993e+08	3.86736e+08	4.4184e+08	6.05993e+08	6.07911e+08	3.78703e+08	4.0048e+08	3.75274e+08	5.11516e+08	5.50361e+08
Target #82	2	1.1159e+08	1.17619e+08	1.08827e+08	1.5944e+08	1.59954e+08	1.18534e+08	1.17209e+08	1.20356e+08	1.29281e+08	1.22808e+08	250391908	2.54968e+08	2.67325e+08	1.55541e+07	3.6156e+08	2.79303e+08	2.62328e+08	232727518	4.28604e+08	3.91073e+08	2.56446e+08	2.33187e+08	2.62059e+08	3.7005e+08	3.83016e+08	1.6788e+08	1.80901e+08	1.6542e+08	2.2682e+08	2.44847e+08
Target #82	3	2.80894e+08	2.95866e+08	2.68717e+08	5.29637e+07	5.41301e+07	2.6539e+08	2.63869e+08	2.66477e+08	3.87479e+07	3.79194e+07	4.68447e+08	4.68971e+08	4.80552e+08	172044	1.08089e+08	5.19601e+08	4.77604e+08	4.42118e+08	8.01416e+07	1.06487e+08	5.18051e+08	4.77415e+08	5.42162e+08	1.32947e+08	1.41513e+08	3.89989e+08	4.1329e+08	3.82763e+08	6.83801e+07	7.65592e+07
Target #84	0	2.8232e+06	2.94315e+06	3.64407e+06	5.71233e+06	5.75461e+06	1.43315e+07	1.63565e+07	1.46644e+07	1.82844e+07	1.80104e+07	1.11311e+07	1.14071e+07	1.20979e+07	22507	1.70091e+07	8.82988e+06	8.44324e+06	8.43141e+06	1.32551e+07	1.18368e+07	7.08572e+06	5.79725e+06	6.58767e+06	9.52037e+06	9.14361e+06	3.85196e+06	4.74905e+06	3.57982e+06	6.06954e+06	5.63319e+06
Target #84	1	842719	871382	1.10347e+06	1.65948e+06	1.69934e+06	6.67778e+06	7.03265e+06	6.11437e+06	5.69214e+06	5.67553e+06	2.55015e+06	3.25178e+06	3.92519e+06	0	4.27798e+06	2.36664e+06	1.04594e+06	1.3569e+06	4.11106e+06	3.68264e+06	1.73098e+06	1.58182e+06	2.05953e+06	3.01665e+06	3.29632e+06	1.02656e+06	1.19497e+06	975173	1.42144e+06	1.6429e+06
Target #84	2	568780	395592	791119	1.5391e+06	374665	5.47598e+06	6.46611e+06	4.67919e+06	3.28905e+06	4.54059e+06	5.22664e+06	2.14909e+06	928593	79783.4	2.77269e+06	1.28213e+06	2.2639e+06	1.77488e+06	232085	556414	1.44445e+06	1.42453e+06	2.27808e+06	1.57177e+06	2.0513e+06	578527	628430	758077	56632.4	543511
Target #84	3	659168	906035	1.10501e+06	236194	111936	7.46146e+06	8.09937e+06	6.12312e+06	622149	502706	1.54101e+06	303016	307606	0	0	672366	613467	179097	0	0	681094	679944	973752	0	93276	1.65088e+06	602145	767801	89559	83829.6
Target #85	0	6.39749e+07	7.09499e+07	5.86362e+07	7.50278e+07	7.27749e+07	1.03796e+08	1.03135e+08	1.02116e+08	1.05991e+08	1.00774e+08	3.27427e+07	3.07458e+07	3.12979e+07	2.90626e+06	4.31289e+07	5.48044e+07	5.28136e+07	4.98459e+07	9.07105e+07	7.80519e+07	6.66109e+07	5.83318e+07	7.06556e+07	1.02204e+08	9.9822e+07	120541373	1.18055e+08	1.1526e+08	8.40947e+07	8.69326e+07
Target #85	1	9.0226e+06	1.70275e+07	1.68567e+07	0	4.13624e+06	57878353	72493411	8.7654e+07	2.48134e+07	17678762	3.21067e+07	7420996	0	0	0	0	5.11325e+06	7.44535e+06	0	0	2.49721e+06	0	0	0	0	1.50068e+06	2417402	0	0	0
Target #85	2	2.23661e+08	2.40031e+08	2.13596e+08	373966	382817	2.40607e+08	2.51334e+08	2.54283e+08	0	2428320	5.84342e+07	7.96675e+06	4.24246e+06	104756	2.81516e+06	6.67361e+07	3.32849e+08	3.28124e+08	0	0	221715210	158954726	1.96923e+08	0	2.51365e+06	3.45148e+08	4.37222e+06	7383990	0	0
Target #85	3	5.37558e+06	1.02483e+06	1.89403e+06	0	0	2.22874e+07	6.04495e+07	2.67625e+07	0	1.51812e+06	0	0	0	0	0	429994	0	0	0	0	0	0	0	0	0	1.39729e+06	0	0	0	1.25212e+06
Target #86	0	9.2629e+07	9.81552e+07	8.12182e+07	1.56018e+08	1.56946e+08	135553300	1.34367e+08	1.37496e+08	2.26454e+08	2.17432e+08	6.27023e+07	60853577	6.22692e+07	6.02772e+06	9.2973e+07	106684109	9.85907e+07	9.55302e+07	1.93547e+08	1.63903e+08	1.20268e+08	1.15342e+08	128530549	2.15947e+08	2.07241e+08	1.30161e+08	1.30207e+08	1.24678e+08	190174533	1.95273e+08
Target #86	1	6.61043e+07	7.22712e+07	5.93934e+07	7.61028e+07	7.39513e+07	105508839	1.04332e+08	1.04021e+08	1.07595e+08	1.0227e+08	3.33408e+07	3.1337e+07	3.16136e+07	2.95994e+06	4.3778e+07	5.57579e+07	5.35166e+07	5.06022e+07	9.21339e+07	7.86126e+07	6.75485e+07	5.90218e+07	7.1795e+07	1.03341e+08	1.00835e+08	1.22568e+08	120326990	1.17414e+08	8.56043e+07	8.80195e+07
Target #86	2	1.34649e+06	0	1.98181e+06	0	0	3.0998e+07	3.63827e+07	2.6232e+07	262945	1.65423e+06	1.64562e+06	1985876	0	0	0	0	0	0	0	1.60038e+06	0	0	0	0	0	1.75084e+06	3.55645e+06	0	0	0
Target #86	3	2.27648e+08	2.39841e+08	2.16454e+08	373966	382817	2.44708e+08	2.55187e+08	2.58696e+08	0	2428320	4.10818e+06	0	4.24246e+06	0	2.81516e+06	3.25641e+06	2.79903e+07	9.45244e+06	1.37343e+06	0	1.21591e+07	5.83618e+06	7.11679e+06	1496143	3.85371e+06	34397610	5.01182e+06	1.2872e+06	0	0
Target #90	0	9.36163e+07	1.00423e+08	7.56059e+07	1.48899e+08	1.44624e+08	1.75649e+08	1.70777e+08	1.87212e+08	2.58087e+08	2.53183e+08	1.42877e+07	1.43814e+07	1.42097e+07	2.73727e+06	2.51015e+07	2.9132e+07	2.80459e+07	2.67357e+07	5.45778e+07	3.43726e+07	3.54349e+07	2.54602e+07	3.83073e+07	6.51082e+07	6.12924e+07	2.91354e+08	2.96724e+08	2.94358e+08	4.32985e+08	4.36813e+08
Target #90	1	5.75012e+07	6.29641e+07	4.79594e+07	6.94158e+07	7.11205e+07	1.00617e+08	1.00204e+08	1.05493e+08	1.27299e+08	1.23302e+08	5.13192e+06	5.72179e+06	5.49358e+06	1.09571e+06	9.08822e+06	1.39393e+07	1.26905e+07	1.17343e+07	2.53369e+07	1.22922e+07	1.91949e+07	9.12342e+06	2.11709e+07	2.99329e+07	2.90327e+07	1.85003e+08	1.8725e+08	179581703	2.08455e+08	2.10071e+08
Target #90	2	1.29393e+06	80191.1	1.09672e+06	347132	1.28453e+06	2.8199e+06	8.42878e+06	1.79809e+06	795580	941278	1.05496e+07	5.36062e+06	7.90653e+06	810582	1.51642e+06	75960.2	1.28093e+06	2.36181e+06	0	1.56408e+06	0	1.16947e+06	0	0	115799	1.98424e+06	3590275	1.19474e+06	0	628091
Target #90	3	1.32633e+08	1.39784e+08	1.11208e+08	4.77552e+06	0	2.10912e+08	2.11755e+08	2.14369e+08	3.10568e+06	105655	1.64775e+07	1.79113e+07	1.35622e+07	109297	1.67064e+06	1.59285e+07	1.58095e+07	1.72094e+07	0	1.54033e+06	6.75274e+06	1.33758e+06	6541487	4.68527e+06	902046	2.4052e+08	2.49899e+08	2.44592e+08	0	197307
Target #95	0	2.30517e+06	2.0819e+06	550114	3.48224e+06	2.98963e+06	389891	302699	246279	1.12626e+06	1.04439e+06	4.37447e+06	6.24359e+06	5.17878e+06	0	7.37273e+06	2.05021e+06	1.78744e+06	1.99466e+06	3.79335e+06	3.0044e+06	1.82812e+06	1.78113e+06	2.02883e+06	2.94194e+06	3.5163e+06	342857	539924	387620	723996	755040
Target #95	1	993662	900184	127533	1.53465e+06	1.19793e+06	243783	218673	79348.5	134411	160057	1.64916e+06	3.09053e+06	2.26593e+06	0	3.08361e+06	722188	640113	543415	1.42992e+06	1.26345e+06	580476	157955	807968	760618	1.42649e+06	66190.8	178927	78175.8	76525.9	99199.4
Target #95	2	863575	819407	146958	1.45637e+06	892341	0	159244	52739.7	653667	538756	1.84863e+06	2.58055e+06	1.68627e+06	0	2.27048e+06	660428	861367	463276	1.2776e+06	922871	498039	534819	443380	791101	936980	0	0	0	0	98854.8
Target #95	3	1.89268e+06	1.95405e+06	485006	232661	256953	159437	136069	124786	70371.3	91553	2.69299e+06	4.06894e+06	3.20791e+06	0	678851	1.46052e+06	1.46856e+06	1.32159e+06	87903.7	137995	1.06598e+06	1.25288e+06	1.58581e+06	49696.5	124253	64867.6	71942.9	292664	0	0
Target #99	0	1.66456e+06	1.59752e+06	1.28809e+06	2.41916e+06	2.61914e+06	1.56359e+06	1.93877e+06	1.54761e+06	2.4314e+06	2.78236e+06	4.68949e+06	4.51704e+06	4.14154e+06	0	6.58771e+06	3.57277e+06	3.28266e+06	3.53997e+06	7.16245e+06	5.52791e+06	5.06795e+06	5001346	4.68583e+06	7.45608e+06	8.22782e+06	2.8723e+06	2.8055e+06	2.96672e+06	5.08756e+06	4.46302e+06
Target #99	1	641165	609408	467674	1.1006e+06	1.12182e+06	513942	705804	736811	949226	938922	2.15155e+06	1.97836e+06	2.13268e+06	0	3.12516e+06	1.54735e+06	1.30526e+06	1.6262e+06	3.01515e+06	2.45373e+06	2.38402e+06	2.1471e+06	2.2302e+06	2.76745e+06	3.58456e+06	1.37097e+06	1.38689e+06	1.34596e+06	2.22924e+06	1.77682e+06
Target #99	2	26446.6	126920	87198	171274	146174	330440	151547	198962	249999	471451	601541	614409	472483	0	700854	501101	584698	702511	1.06666e+06	850276	572421	721873	717701	973210	1.15506e+06	244324	154134	285721	400484	317056
Target #99	3	1.073e+06	841101	660409	0	0	657342	783085	737240	0	0	2.64769e+06	2.5104e+06	2.45555e+06	0	40340.8	2.08585e+06	1.87519e+06	2.34067e+06	27416.1	25528.2	2.96791e+06	2.93272e+06	2.78851e+06	0	27201.6	1.40266e+06	1.5095e+06	1.57726e+06	0	0
Target #103	0	0	0	0	0	0	0	0	0	0	0	88473	251021	146573	0	3.45836e+06	0	69890.9	0	5.0572e+06	7.93005e+06	0	0	0	700940	359178	5.47095e+07	4.61929e+07	5.29696e+07	1.53119e+08	1.62256e+08
Target #103	1	0	0	0	0	0	0	0	0	0	0	0	0	0	0	156859	0	0	0	165209	255868	0	0	0	0	0	1.17555e+07	8.23932e+06	9.23801e+06	4.1565e+07	4.54277e+07
Target #103	2	0	0	0	0	0	0	0	0	0	0	0	0	0	0	0	0	0	0	0	0	0	0	0	0	0	1.49421e+06	1.01921e+06	773528	5.19062e+06	4.71609e+06
Target #103	3	13868.2	12208.7	0	0	0	0	0	0	0	0	337856	431661	78862.2	0	0	473568	1.31694e+06	151552	0	0	0	0	163891	0	0	6.82491e+07	6.02484e+07	6.72633e+07	0	0
Target #114	0	9.40054e+08	1.01212e+09	9.28555e+08	1.74341e+09	1.69444e+09	1.02505e+09	1.03476e+09	1.08268e+09	1.61308e+09	1.57311e+09	9.90738e+08	1.03617e+09	9.97034e+08	1.23023e+08	1.53986e+09	1.15419e+09	1.06812e+09	9.99863e+08	1961109540	1.75617e+09	1.18263e+09	1.10551e+09	1.19616e+09	1.97712e+09	1.96091e+09	1.43354e+09	1.49964e+09	1.41834e+09	2.19444e+09	2.36187e+09
Target #114	1	7.93062e+08	8.35284e+08	7.35505e+08	7.95476e+08	7.65982e+08	7.1337e+08	7.30621e+08	7.46893e+08	7.35935e+08	7.21062e+08	6.81981e+08	6.98247e+08	6.85626e+08	5.67567e+07	7.12243e+08	8.39996e+08	7.73384e+08	7.3258e+08	895658020	8.00806e+08	9.0752e+08	8.44374e+08	9.19029e+08	9.00961e+08	8.90937e+08	1.07268e+09	1.09533e+09	1.05147e+09	9.93288e+08	1.0627e+09
Target #114	2	2.93617e+08	3.06961e+08	2.66626e+08	2.15136e+08	2.08959e+08	2.51363e+08	2.56439e+08	2.61326e+08	1.97612e+08	1.95068e+08	2.33048e+08	2.38816e+08	2.32786e+08	1.59496e+07	1.93385e+08	3.03986e+08	2.77361e+08	2.63135e+08	2.5374e+08	2.323e+08	3.27713e+08	3.01199e+08	338452624	2.62068e+08	2.56634e+08	3.79362e+08	3.81361e+08	3.64378e+08	2.64419e+08	2.79379e+08
Target #114	3	6.4694e+08	6.8975e+08	6.31712e+08	4.16845e+07	4.05331e+07	6.52038e+08	6.64271e+08	6.61641e+08	3.89626e+07	3.9447e+07	5.43102e+08	5.8149e+08	5.5779e+08	3.35229e+06	3.58398e+07	7.0507e+08	6.39381e+08	605504396	5.48798e+07	4.51727e+07	7.3612e+08	6.79041e+08	745681018	5.39824e+07	5.32836e+07	7.4267e+08	7.73056e+08	7.34712e+08	5.12907e+07	5.44821e+07
Target #115	0	1.87185e+09	1.99138e+09	1.74495e+09	3.44952e+09	3.35569e+09	2.06535e+09	2.08707e+09	2.16727e+09	3.13557e+09	3.0905e+09	1.91968e+09	1.99459e+09	1.88739e+09	1.54996e+08	3.02315e+09	2.26382e+09	2.12064e+09	1.99459e+09	3.81133e+09	3.24719e+09	2.33891e+09	2.13256e+09	2.33849e+09	3.79838e+09	3.77904e+09	2.86514e+09	3.07894e+09	2.90471e+09	4.37697e+09	4.73346e+09
Target #115	1	1.57217e+09	1.63601e+09	1.37441e+09	1.56805e+09	1.52263e+09	1.43888e+09	1.46573e+09	1.4796e+09	1.43496e+09	1.42138e+09	1.32373e+09	1.34817e+09	1289120600	7.13504e+07	1.39239e+09	1.64223e+09	1.53305e+09	1.46453e+09	1.73267e+09	1.48242e+09	1.77805e+09	1.61664e+09	1.78546e+09	1.72792e+09	1.71474e+09	2.13478e+09	2.23831e+09	2.13871e+09	1.97715e+09	2.13265e+09
Target #115	2	5.8148e+08	5.96695e+08	4.98214e+08	4.25931e+08	4.15364e+08	5.04572e+08	5.11664e+08	5.1488e+08	3.87745e+08	3.84001e+08	4.52822e+08	4.5896e+08	4.40503e+08	2.10405e+07	3.77247e+08	5.87016e+08	5.46944e+08	5.24413e+08	4.95866e+08	4.30253e+08	6.46307e+08	5.81277e+08	6.52262e+08	5.00362e+08	4.94457e+08	7.53584e+08	7.78165e+08	7.46219e+08	5.26933e+08	5.63824e+08
Target #115	3	1.29355e+09	1.3574e+09	1.19301e+09	8.33001e+07	8.22385e+07	1.31932e+09	1.34275e+09	1.32698e+09	7.58416e+07	7.7817e+07	1.06485e+09	1.12185e+09	1.04892e+09	4.46963e+06	7.19711e+07	1.37889e+09	1.26683e+09	1.21334e+09	1.06696e+08	8.52846e+07	1.457e+09	1.31503e+09	1.45664e+09	1.05293e+08	1.04387e+08	1.48216e+09	1.59304e+09	1.50527e+09	1.01831e+08	1.09427e+08
Target #116	0	2.7128e+08	2.87156e+08	2.33357e+08	4.22389e+08	4.31471e+08	2.28301e+08	2.31218e+08	2.2984e+08	3.39747e+08	3.37323e+08	2.32674e+08	2.29025e+08	2.33444e+08	2.06653e+07	3.23778e+08	2.9458e+08	2.76323e+08	2.63677e+08	4.95816e+08	4.3516e+08	3.35038e+08	3.11419e+08	3.47571e+08	5.22621e+08	5.21173e+08	4.4335e+08	4.23955e+08	4.13304e+08	6.44188e+08	6.55714e+08
Target #116	1	2.25683e+08	3.14787e+06	4.02474e+08	9.041e+07	2.9294e+06	1.21705e+07	2.31522e+07	1.10985e+07	1.08232e+07	8.09906e+06	2.05025e+08	5.80249e+06	5.95661e+06	434374	6.93839e+06	2.97856e+06	3.00491e+07	1.41731e+07	1.63634e+06	2.69312e+06	351173	2.20527e+06	7575171	5.31081e+07	2.63868e+07	1.30621e+07	1.01289e+07	1121637	320019	6.03605e+06
Target #116	2	7.58415e+08	7.87788e+08	6.96553e+08	4.69409e+06	732644	6.71094e+08	6.89263e+08	7.03209e+08	4.55915e+06	6.75627e+06	6.49106e+08	6.62664e+08	6.55323e+08	176936	1.15736e+07	7.97411e+08	7.32453e+08	6.95418e+08	0	12105920	8.59589e+08	8.09091e+08	8.74059e+08	1.39921e+06	1.16217e+07	1.0268e+09	1.0323e+09	9.91285e+08	688278	6.08928e+06
Target #116	3	2.8142e+08	2.90383e+08	2.52726e+08	1.59571e+07	1.5015e+07	2.37286e+08	2.4222e+08	2.45053e+08	2951873	1.55535e+06	2.23735e+08	2.2663e+08	2.22077e+08	0	2.6045e+06	2.88582e+08	2.64312e+08	2.49849e+08	2.59812e+06	0	3.10257e+08	2.8733e+08	322218833	3.38047e+06	4.78699e+06	3.63823e+08	3.60191e+08	3.43141e+08	658610	2.81595e+06
Target #119	0	5.48306e+08	5.64484e+08	4.69293e+08	903600275	9.09216e+08	4.26118e+08	4.31755e+08	4.30219e+08	7.20136e+08	7.16586e+08	4.76754e+08	4.66522e+08	4.72206e+08	4.30764e+07	6.93419e+08	580404968	5.5447e+08	5.27824e+08	1.06108e+09	9.2417e+08	6.59425e+08	6.14058e+08	6.7829e+08	1.12272e+09	1.11221e+09	8.99479e+08	8.63288e+08	8.3822e+08	1.37254e+09	1391770197
Target #119	1	2.7128e+08	2.87156e+08	2.33357e+08	4.22389e+08	4.31471e+08	2.28301e+08	2.31218e+08	2.2984e+08	3.39747e+08	3.37323e+08	2.32674e+08	2.29025e+08	2.33444e+08	2.06653e+07	3.23778e+08	2.9458e+08	2.76323e+08	2.63677e+08	4.95816e+08	4.3516e+08	3.35038e+08	3.11419e+08	3.47571e+08	5.22872e+08	5.21173e+08	4.4335e+08	4.23955e+08	4.13304e+08	6.44188e+08	6.55714e+08
Target #119	2	5.88613e+06	1.71228e+06	1.67714e+06	1.89778e+06	2.9294e+06	5.47884e+06	2.60206e+06	1.36532e+06	2.26353e+06	1.32379e+06	1.33125e+07	5.80249e+06	5.95661e+06	124996	431651	0	4.20125e+06	1.4134e+06	1.63634e+06	371622	351173	2.20527e+06	1.76935e+06	4.27876e+06	303203	1.94456e+06	2.30255e+06	1121637	320019	1.35021e+06
Target #119	3	7.58415e+08	7.87788e+08	6.96553e+08	4.69409e+06	732644	6.71094e+08	6.89263e+08	7.03209e+08	674881	4487224	6.49106e+08	6.62664e+08	6.55323e+08	176936	5.6476e+06	7.97411e+08	7.32453e+08	6.95418e+08	0	0	8.59589e+08	8.09091e+08	8.74059e+08	1.39921e+06	764887	1.0268e+09	1.0323e+09	9.91285e+08	688278	2.27225e+06
Target #132	0	7.89306e+07	8.29322e+07	8.53709e+07	1.99972e+08	197027223	1.27223e+08	1.29209e+08	1.29678e+08	2.24108e+08	2.19799e+08	1.00524e+08	1.01504e+08	1.03428e+08	9.391e+06	1.50499e+08	1.46633e+08	1.43791e+08	1.28479e+08	2.52985e+08	2.65927e+08	1.58056e+08	1.69945e+08	1.69638e+08	2.65118e+08	2.78493e+08	0	0	0	0	0
Target #132	1	2.46419e+07	19465382	5.30882e+07	8.94201e+07	8.90454e+07	8.81331e+07	9.15553e+07	8.9057e+07	1.03559e+08	1.01866e+08	5.32872e+07	5.78729e+07	5.88015e+07	4.36557e+06	7.20287e+07	8.74129e+07	8.80049e+07	7.99539e+07	1.14989e+08	1.24911e+08	97036306	1.02576e+08	1.00171e+08	1.23211e+08	130054712	0	0	0	0	0
Target #132	2	1.46637e+07	3.78646e+06	1.61623e+07	2.66068e+07	23284600	2.55564e+07	2.76765e+07	2.83741e+07	2.68374e+07	2.58174e+07	1.42377e+07	1.71186e+07	1.48602e+07	1.23376e+06	1.68506e+07	2.48115e+07	2.57274e+07	2.29546e+07	33411909	3.82728e+07	3.30871e+07	3.22123e+07	3.55947e+07	3.67495e+07	3.99068e+07	0	0	0	0	0
Target #132	3	5.66502e+07	6.29452e+07	6.57205e+07	3.22459e+06	3.19828e+06	8.51514e+07	8.68468e+07	8.30742e+07	3.43632e+06	2.88125e+06	5.69587e+07	5.53434e+07	5.98575e+07	123046	1.68876e+06	9.00281e+07	8.5431e+07	7.83517e+07	6.28378e+06	5.67044e+06	1.02594e+08	1.04387e+08	1.0648e+08	8.46257e+06	8.50825e+06	0	0	0	0	0
Target #146	0	0	0	0	2.47744e+07	2.50347e+07	6.16203e+06	4196923	0	3.32381e+07	3.41761e+07	1.55005e+06	9.64609e+06	1.34965e+07	899245	8.06473e+06	1.25075e+07	4.02243e+06	3541230	2.28701e+07	1.7079e+07	7.74564e+06	1.62204e+07	1.50063e+07	3.05753e+07	27669151	0	0	0	1.79505e+07	1.95979e+07
Target #146	1	1.15353e+08	1.19209e+08	1.16247e+08	3.09579e+06	2.87463e+06	1.51204e+08	1.56742e+08	1.47805e+08	5.07021e+06	4.95061e+06	3.52898e+07	4.07292e+07	4.07155e+07	40474.7	450737	8.07973e+07	7.55741e+07	7.36429e+07	2.64466e+06	1.25662e+06	112387387	1.07205e+08	1.17755e+08	5.28779e+06	4.01149e+06	1.06083e+08	105902498	9.84616e+07	1.64283e+06	2.17229e+06
Target #146	2	3.39098e+07	3.3592e+07	3.52479e+07	0	0	5.08362e+07	5.45948e+07	5.09383e+07	98349.4	0	9.90366e+06	1.20553e+07	1.03153e+07	0	0	2.56119e+07	2.27093e+07	2.17375e+07	0	0	3.51712e+07	3.4559e+07	3.83476e+07	0	122837	2.57317e+07	2.63747e+07	2.39463e+07	0	89508.7
Target #146	3	6.07527e+06	7.04987e+06	7.39476e+06	0	0	11249007	1.25643e+07	1.00387e+07	0	0	511549	1.00342e+06	1.79445e+06	0	0	4.36315e+06	5.15958e+06	4.42577e+06	0	0	8.12908e+06	6.21333e+06	8.07535e+06	0	0	4.58377e+06	3.67881e+06	3.63452e+06	0	0
Target #148	0	238896	0	0	1.38139e+07	1.21084e+07	0	0	0	5.501e+06	5.81889e+06	0	0	0	0	0	0	0	0	0	0	0	0	0	57969.6	0	4.36393e+06	5.24105e+06	5.47437e+06	8.13349e+06	6.88282e+06
Target #148	1	0	0	0	1.66151e+06	2.33179e+06	0	0	61078.4	393138	382486	0	0	0	0	0	0	0	0	0	0	0	0	0	0	0	0	209405	0	177341	203109
Target #148	2	0	0	0	0	87856.4	0	33020	0	0	0	0	0	0	0	0	0	0	0	0	0	0	0	0	0	0	0	0	0	0	0
Target #148	3	3.11115e+06	3.35728e+06	1.93692e+06	0	0	688258	797362	691668	0	0	0	0	0	0	0	0	0	0	0	0	35110.6	0	0	0	0	1.83363e+07	1.6575e+07	1.77826e+07	0	0
Target #153	0	3.77583e+06	3.97946e+06	4.66277e+06	5.30295e+06	5.93642e+06	1.51005e+07	1.63615e+07	1.62564e+07	1.59492e+07	1.74126e+07	1.27373e+07	1.38124e+07	1.43969e+07	0	2.03158e+07	1.30781e+07	1.36082e+07	1.33811e+07	2.13062e+07	1.98654e+07	1.41286e+07	1.39861e+07	1.37668e+07	2.07633e+07	2.05702e+07	1.858e+07	1.86405e+07	1.67325e+07	2.61054e+07	2.5675e+07
Target #153	1	1.09316e+06	1.19736e+06	1.62517e+06	1.65332e+06	1.04875e+06	6.48853e+06	7.36787e+06	7.73023e+06	5.40268e+06	5.89095e+06	6.33121e+06	7.25523e+06	6.16163e+06	0	7.95896e+06	6.13046e+06	6.03188e+06	5.86316e+06	8.01037e+06	7.9007e+06	6.42557e+06	6.55032e+06	6.16561e+06	7.7233e+06	8.208e+06	8.43901e+06	9.3121e+06	8.13118e+06	9.6486e+06	9.11154e+06
Target #153	2	341008	382705	201408	269540	467396	2.05929e+06	2.40712e+06	2.47168e+06	1.71984e+06	1.92031e+06	3.82677e+06	3.75997e+06	3.72129e+06	0	3.32369e+06	3.13382e+06	3.06809e+06	3.17291e+06	4.69448e+06	2015943	3.88238e+06	3.30623e+06	3.27909e+06	4.89387e+06	4.23869e+06	4.14423e+06	3.88136e+06	3.83674e+06	4.34801e+06	4.06939e+06
Target #153	3	0	0	35909.7	0	0	1.94126e+06	1.62646e+06	1.61827e+06	0	0	5.62374e+06	5.2118e+06	5.74239e+06	0	686919	3.99255e+06	3.32694e+06	5.18041e+06	309915	266968	3.32163e+06	1.71698e+06	2.86133e+06	133097	0	7.5243e+06	6.76554e+06	6.40353e+06	0	277447
Target #152	0	1.96562e+06	2.545e+06	2.44886e+06	3.14155e+06	3.40337e+06	9.61149e+06	9.3941e+06	1.07588e+07	9.7103e+06	1.04611e+07	8.74908e+06	8.32456e+06	9.17354e+06	0	1.55192e+07	7.72685e+06	7.8967e+06	7.98279e+06	1.40375e+07	1.14778e+07	8.52796e+06	7.37604e+06	8.03364e+06	1.39307e+07	1.58037e+07	1.14481e+07	1.16342e+07	1.09001e+07	1.71197e+07	1.80326e+07
Target #152	1	0	0	0	0	0	1.6993e+06	2.30998e+06	2.83684e+06	648274	674519	2966058	3.29422e+06	3.53465e+06	0	4.73696e+06	2.02528e+06	2.06646e+06	1.41822e+06	1.48443e+06	3.14691e+06	1.21725e+06	1.64628e+06	485526	1.07849e+06	2.57926e+06	0	0	0	0	1.36052e+06
Target #152	2	178389	0	0	0	0	722743	476565	476208	1.19382e+06	777469	1.8321e+06	2.16647e+06	2.35416e+06	42193	3.89394e+06	1.16061e+06	1.68249e+06	1.4072e+06	2.78787e+06	2.82068e+06	1.84038e+06	969522	1.88597e+06	3.64856e+06	3.41109e+06	2.16471e+06	1.91231e+06	1.38638e+06	1.91014e+06	2.06045e+06
Target #152	3	0	0	0	0	0	0	0	0	0	0	3.28182e+06	3.22145e+06	3.61886e+06	0	136237	1.62647e+06	1.59652e+06	2.59897e+06	0	0	2.04143e+06	443177	1.4259e+06	0	107635	3.8793e+06	2.65907e+06	2.61378e+06	0	67299.1
Target #154	0	6.5372e+07	6.70248e+07	5.33059e+07	99832601	1.03665e+08	6.53555e+07	6.70854e+07	6.47336e+07	1.0014e+08	1.01299e+08	3.55637e+07	3.50078e+07	3.60968e+07	1.99861e+06	4.85918e+07	5.80796e+07	5.38915e+07	5.40732e+07	1.05167e+08	9.13487e+07	7.29589e+07	6.69538e+07	7.4919e+07	1.19908e+08	1.20003e+08	1.25997e+08	1.15656e+08	1.13447e+08	1.86706e+08	1.78666e+08
Target #154	1	4.90271e+06	2.98544e+06	3.64697e+06	3.19611e+06	2.79614e+06	5.88982e+06	5290914	4.58629e+06	6103997	3.29399e+06	5.65e+06	5.55351e+06	5.39107e+06	0	1.92282e+06	703281	3.60305e+06	5.88152e+06	3.51905e+06	1.13047e+06	5.2537e+06	6.35626e+06	4.00992e+06	3.01135e+06	1.33011e+06	5.42263e+06	3.63281e+06	3.40565e+06	3.80637e+06	5.14942e+06
Target #154	2	192855066	7.44178e+07	3.06554e+08	3.73523e+06	886000	8.21205e+07	2.14349e+08	7.21497e+07	723943	1.60682e+06	1.65732e+07	2.81893e+06	3.48615e+06	0	940141	6.63289e+06	1.44487e+07	9.33032e+06	1.42578e+06	0	1.67929e+06	7.62653e+06	9.6581e+06	955793	400515	663287	1.20846e+06	606668	372924	361536
Target #154	3	222827	0	0	0	0	0	0	0	0	0	0	0	0	0	0	712741	0	0	0	0	233167	0	0	0	0	0	671032	0	263900	338070
Target #172	0	5.83315e+07	6.32356e+07	6.92255e+07	1.28373e+08	1.31753e+08	64320290	7.08135e+07	6.8684e+07	9.95176e+07	1.06273e+08	1.47275e+07	1.64991e+07	1.54868e+07	2.14574e+06	2.46686e+07	3.98051e+07	4.18957e+07	3.94742e+07	7.87036e+07	8.67589e+07	6.96204e+07	7.22655e+07	7.56679e+07	120337178	1.17966e+08	0	0	0	0	0
Target #172	1	8.30691e+07	8.31146e+07	6.63168e+07	5.00057e+07	5.03788e+07	6.30992e+07	7.77532e+07	6.56159e+07	3.92129e+07	4.09551e+07	3.52242e+06	1.75811e+07	9.01242e+06	831367	6.91436e+06	3.4288e+07	3.06381e+07	2.45306e+07	3.04551e+07	3.17817e+07	6.99817e+07	7.70729e+07	9.06592e+07	4.85471e+07	4.67029e+07	1.8537e+06	956069	1.01972e+06	2.94802e+06	2.2544e+06
Target #172	2	2.99067e+07	3.3292e+07	12671456	1.11445e+07	1.06419e+07	2.21099e+07	2.16361e+07	2.41248e+07	7.57126e+06	9.1084e+06	1681446	7.04058e+06	6.83367e+06	44479.4	268748	9.55507e+06	7.69824e+06	7.51311e+06	5.54911e+06	5.60373e+06	2.22903e+07	1.34284e+07	2.32542e+07	1.00358e+07	1.01162e+07	345403	472176	361713	71830	428210
Target #172	3	3.78531e+07	3.73815e+07	4.49688e+07	671246	576559	3.65444e+07	3.97899e+07	3.64229e+07	474361	503628	7.14908e+06	6.07551e+06	6.68263e+06	0	0	2.31618e+07	2.25934e+07	2.04526e+07	0	0	4.02559e+07	3.97987e+07	4.35428e+07	348062	235816	0	0	0	0	60521
Target #173	0	7.8438e+07	8.28034e+07	7.15429e+07	1.28809e+08	1.28541e+08	7.53358e+07	8.17179e+07	8.22973e+07	1.07816e+08	1.0877e+08	2.77049e+07	3.03266e+07	2.83621e+07	1.40119e+06	3.9312e+07	5.67668e+07	5.60017e+07	5.17228e+07	8.96548e+07	8.64015e+07	6.58843e+07	6.9776e+07	6.96815e+07	9.89357e+07	1.04247e+08	0	0	0	0	0
Target #173	1	2.80974e+07	3.26393e+07	5.53697e+07	1.27412e+07	2.58629e+07	2.21732e+07	3.94055e+07	2.72828e+07	2.48515e+07	2.98121e+07	1.60467e+07	1.62279e+07	1.43798e+07	151328	1.37292e+07	3.29069e+07	2.86039e+07	2.78837e+07	3.44443e+07	63979653	4.43849e+07	3.17274e+07	4.87647e+07	8.20225e+07	8.90315e+07	0	0	0	0	0
Target #173	2	120104240	1.1802e+08	1.17721e+08	1.68916e+06	2.2218e+06	1.01984e+08	1.086e+08	1.01902e+08	3.41107e+06	4.39149e+06	3.53037e+07	3.88979e+07	3.80483e+07	174388	3.30045e+06	7.75924e+07	7.29326e+07	7.10971e+07	0	5.77485e+06	9.97566e+07	1.05552e+08	1.05637e+08	8.8637e+06	8.10859e+06	1.70662e+06	1.70929e+06	1.15528e+06	3.49652e+06	3.75692e+06
Target #173	3	4.72324e+07	4.72491e+07	4.44525e+07	3.07768e+06	3.31807e+06	3.73821e+07	4.05981e+07	3.87562e+07	5.29922e+06	4.29868e+06	1.35065e+07	1.33307e+07	1.33603e+07	44479.4	130285	2.96649e+07	2.95929e+07	2.56642e+07	3.68241e+06	1.12128e+06	3.69669e+07	3.76013e+07	3.9685e+07	6598022	6.17952e+06	287041	478191	478890	1.70847e+06	1.35706e+06
Target #213	0	1.96942e+07	1.72749e+07	3.10563e+07	5.27031e+06	4.97408e+06	5.48491e+07	4.4717e+07	6.36485e+07	7.75497e+06	9.54001e+06	9.05544e+07	1.00666e+08	9.16712e+07	0	2.09774e+07	1.0893e+08	7.22541e+07	4.0152e+07	1.37559e+07	1.19843e+07	1.23782e+08	1.25725e+08	1.22579e+08	1.62221e+07	1.64667e+07	115564910	1.13877e+08	1.1008e+08	1.73872e+07	1.59221e+07
Target #213	1	2.7341e+07	2.66341e+07	2.61662e+07	456586	453958	4.95254e+07	5.11085e+07	4.75835e+07	1.08121e+06	1.42435e+06	5.82679e+07	6.38405e+07	5.81303e+07	0	3.47363e+06	5.23704e+07	5.12849e+07	5.30902e+07	1.8359e+06	1.62818e+06	6.71175e+07	6.81826e+07	6.52688e+07	2.30493e+06	2.35212e+06	7.16026e+07	6.83131e+07	6.50985e+07	2.44615e+06	2.30615e+06
Target #213	2	5.6585e+06	5.88659e+06	6.00771e+06	0	0	1.32151e+07	1.37296e+07	1.19068e+07	77292.4	0	1.91587e+07	2.06076e+07	1.99874e+07	0	59326.8	1.53772e+07	1.51429e+07	1.58348e+07	0	0	2.03875e+07	2.04686e+07	2.01929e+07	0	104477	2.29879e+07	2.24073e+07	2.03989e+07	0	0
Target #213	3	884894	1.03507e+06	1.03532e+06	0	0	2.51284e+06	2.62636e+06	2.28968e+06	0	0	3.87828e+06	4.34998e+06	3.87075e+06	0	0	2.77198e+06	3.36061e+06	2.80429e+06	0	0	4.08323e+06	3.88824e+06	4.28281e+06	0	0	4.76436e+06	4.44156e+06	4.55649e+06	0	0
Target #217	0	7.10239e+07	5.72275e+07	4.48214e+07	1.25686e+07	1.27149e+07	1.36334e+08	1.25854e+08	1.60377e+08	2.37159e+07	2.51946e+07	1.54178e+08	1.70448e+08	1.61375e+08	208300	60417008	1.54467e+08	1.53957e+08	1.50869e+08	3.54944e+07	29874769	1.74307e+08	1.59382e+08	177488173	4.69888e+07	4.84596e+07	1.76203e+08	163813497	1.58816e+08	4.80814e+07	4.92251e+07
Target #217	1	6.1232e+06	1.0136e+07	1.04576e+06	2.78805e+06	2.83196e+06	2.32622e+07	1.51388e+07	3.39003e+07	4.84413e+06	5.50006e+06	1.83666e+07	5.92422e+07	56949820	51418.8	1.49808e+07	38873641	3.0995e+07	2.18702e+07	7.54439e+06	6.06974e+06	4.26811e+07	4.27248e+07	6.68597e+07	1.04338e+07	9.53111e+06	6.47899e+07	60334536	5.87628e+07	1.04135e+07	1.01215e+07
Target #217	2	1.29572e+07	1.45323e+07	1.32759e+07	0	0	2.63049e+07	3.0595e+07	2.88291e+07	209627	341287	38837946	4.10361e+07	4.04476e+07	6882.48	1.43385e+06	3.07328e+07	3.22331e+07	3.15471e+07	741103	254172	3.8755e+07	3.33289e+07	4.02293e+07	1.4181e+06	1.35794e+06	4.6138e+07	4.18567e+07	3.96994e+07	1.34842e+06	1.21071e+06
Target #217	3	2.34327e+06	2.83612e+06	2.48046e+06	0	0	6.32554e+06	7.38708e+06	6.90244e+06	0	0	1.30029e+07	1.33424e+07	1.3423e+07	0	0	8.84122e+06	6.60817e+06	8.88183e+06	0	0	1.13483e+07	1.03538e+07	1.26436e+07	0	0	1.33597e+07	1.27489e+07	1.26218e+07	0	0
Target #218	0	210515353	2.16979e+08	1.98395e+08	3.78142e+08	3.72226e+08	2.85697e+08	2.93285e+08	2.96857e+08	4.582e+08	4.68167e+08	8.75521e+07	9.60886e+07	8.7747e+07	1.26917e+07	1.64162e+08	1.54957e+08	153590966	1.45475e+08	3.05575e+08	2.66125e+08	1.96003e+08	1.87309e+08	2.02205e+08	3.73785e+08	3.76646e+08	3.37952e+08	3.15079e+08	3.06595e+08	5.22773e+08	5.24032e+08
Target #218	1	1.65167e+08	1.69399e+08	1.48157e+08	1.57336e+08	1.56547e+08	1.8249e+08	1.89216e+08	1.85076e+08	1.90595e+08	1.94024e+08	7.53052e+07	8.2023e+07	7.90856e+07	5.14935e+06	6.81295e+07	1.24547e+08	1.24022e+08	1.22046e+08	1.24631e+08	1.1386e+08	1.58241e+08	1.46462e+08	1.58596e+08	1.54967e+08	1.56023e+08	2.95536e+08	2.76301e+08	2.78974e+08	2.16421e+08	2.14872e+08
Target #218	2	5.23202e+07	5.20827e+07	4.78117e+07	3.8299e+07	3.88926e+07	5.77068e+07	5.80388e+07	5.83202e+07	4.84012e+07	4.91503e+07	2.61786e+07	2.76818e+07	2.72427e+07	1.18792e+06	1.70526e+07	4.26476e+07	4.00696e+07	3.7928e+07	3.15631e+07	2.11765e+07	5.04623e+07	4.65398e+07	5.04689e+07	3.83816e+07	3.75905e+07	9.57916e+07	9.38761e+07	9.35937e+07	5.2116e+07	5.30278e+07
Target #218	3	1.47948e+08	1.51761e+08	1.40641e+08	6.22731e+06	5.55922e+06	1.90494e+08	1.96579e+08	1.93975e+08	6.62246e+06	7.35919e+06	5.27357e+07	5.95648e+07	5.45505e+07	94509.8	1.36467e+06	101601143	9.83176e+07	9.49179e+07	4.0059e+06	2.59986e+06	1.31674e+08	1.21694e+08	1.33532e+08	6.16269e+06	6.03209e+06	1.81927e+08	1.67473e+08	1.63809e+08	8.61051e+06	8.74467e+06
Target #219	0	1.5541e+08	1.59943e+08	1.30315e+08	2.89554e+08	2.85542e+08	2.26083e+08	2.28147e+08	2.32256e+08	3.36349e+08	3.61582e+08	6.7534e+07	7.27175e+07	6.26337e+07	517070	1.20339e+08	1.2156e+08	1.16636e+08	1.20683e+08	2.2287e+08	2.01045e+08	1.57121e+08	1.5236e+08	1.50261e+08	2.69086e+08	2.6151e+08	2.54069e+08	2.48561e+08	2.45903e+08	3.84459e+08	3.89508e+08
Target #219	1	1.22234e+08	1.23292e+08	9.59937e+07	1.21056e+08	1.19278e+08	1.43536e+08	1.44594e+08	1.42678e+08	1.4221e+08	1.51633e+08	5.92123e+07	5.96769e+07	5.45499e+07	62766.1	4.95848e+07	9.77467e+07	9.08784e+07	9.26903e+07	9.22741e+07	8.44641e+07	1.19806e+08	1.13472e+08	1.15591e+08	1.10609e+08	1.07332e+08	2.21493e+08	2.18911e+08	2.1894e+08	1.58125e+08	1.60496e+08
Target #219	2	4.11629e+07	4.03329e+07	3.17116e+07	3.01738e+07	2.99111e+07	4.57792e+07	4.62143e+07	4.50637e+07	3.4812e+07	3.7346e+07	1.87188e+07	1.98961e+07	1.82472e+07	0	1.23043e+07	3.16379e+07	3.02755e+07	3.13892e+07	2.25823e+07	2.0588e+07	3.91934e+07	3.71879e+07	3.70843e+07	2.60957e+07	2.65301e+07	7.44578e+07	7.32966e+07	7.36159e+07	3.79199e+07	3.88092e+07
Target #219	3	1.10913e+08	1.12223e+08	9.28018e+07	4.89402e+06	4.81877e+06	1.52897e+08	1.5407e+08	1.52917e+08	5.26279e+06	6.91409e+06	4.04384e+07	4.28557e+07	3.69526e+07	0	1.16083e+06	7.71904e+07	7.24891e+07	7.6462e+07	3.29116e+06	2.79354e+06	1.03813e+08	9.77663e+07	9.64545e+07	4.31401e+06	4.15445e+06	1.36256e+08	1.35644e+08	1.31692e+08	6.69963e+06	6.63612e+06
Target #224	0	3.83521e+07	3.85978e+07	2.84732e+07	6.06219e+07	59399712	3.95841e+07	3.82421e+07	3.77012e+07	5.57378e+07	5.9782e+07	2.80309e+07	2.71465e+07	2.61342e+07	0	3.83133e+07	3.74765e+07	3.58698e+07	3.78392e+07	6.4799e+07	5.4932e+07	4.55154e+07	4.34641e+07	4.37383e+07	6.57498e+07	6.943e+07	1.09019e+08	1.05673e+08	1.07372e+08	1.58462e+08	151677388
Target #224	1	1.92808e+06	5624748	4.36348e+06	4.6266e+06	8.43883e+06	3112285	4.0857e+06	3.33209e+06	9.3212e+06	6.76719e+06	6.31401e+06	3.192e+06	838779	74342	0	1.72084e+06	9.88039e+06	2.44967e+06	1.58458e+06	1.44427e+06	0	2572907	2689395	7.17536e+06	8.75185e+06	3636907	3.93361e+06	4.0744e+06	0	1.03773e+07
Target #224	2	1.21743e+08	1.22875e+08	9.57478e+07	1.01551e+06	972890	1.45551e+08	1.45998e+08	1.44301e+08	0	1.78656e+06	6.01049e+07	6.07152e+07	5.52777e+07	26416.3	0	9.76468e+07	9.20143e+07	9.31218e+07	711419	0	1.20984e+08	1.14311e+08	1.15905e+08	1.60722e+06	638668	2.19873e+08	217223821	2.16408e+08	0	1169229
Target #224	3	4.1757e+07	40821790	3.17285e+07	0	679316	4.64705e+07	4.69076e+07	4.59917e+07	0	0	1.99222e+07	2.06775e+07	18905480	0	881653	3.2194e+07	3.07541e+07	3.19351e+07	1.14442e+06	801726	3.96789e+07	3.73992e+07	3.78393e+07	443119	0	74932846	7.34614e+07	7.38851e+07	0	257458
Target #225	0	4.55924e+07	4.66833e+07	3.72039e+07	7.12091e+07	7.32388e+07	4.59767e+07	4.56109e+07	4.38968e+07	6.92144e+07	7.01321e+07	3.40914e+07	3.34369e+07	3.52609e+07	2.41013e+06	4.68591e+07	4.79175e+07	4.46885e+07	4.46796e+07	8.38301e+07	6.87616e+07	5.62567e+07	5.31219e+07	5.78651e+07	9.01548e+07	9.72619e+07	1.36574e+08	1.26552e+08	1.29943e+08	2.08304e+08	2.00008e+08
Target #225	1	1.63355e+07	3.56471e+07	3.27919e+07	0	0	2.67059e+07	2.45247e+07	4.37999e+07	0	0	4622506	6.70878e+06	3.71701e+06	0	1.50498e+07	7.9486e+06	8.13679e+06	1.11075e+07	4497145	1.70886e+07	1.79614e+07	1.05803e+07	6.25507e+06	15751974	1.87193e+07	46392721	33998122	2.44995e+07	0	8.92762e+06
Target #225	2	1.4765e+08	1.53215e+08	1.35268e+08	0	892496	1.64209e+08	1.72507e+08	165945329	0	0	7.40069e+07	7.49315e+07	7.42642e+07	0	1.661e+06	1.14554e+08	114509719	1.12057e+08	0	1.91623e+06	1.45092e+08	1.37883e+08	1.45645e+08	0	2.58678e+06	2.73664e+08	2.52636e+08	251877719	0	0
Target #225	3	4.90449e+07	4.87349e+07	4.43915e+07	1.77189e+06	0	5.23937e+07	5.32074e+07	5.34059e+07	0	0	2.44037e+07	2.4746e+07	2.56751e+07	81816.1	2.00944e+06	3.94362e+07	3.77457e+07	3.61587e+07	0	4.14041e+06	4.76211e+07	4.38864e+07	4.59744e+07	1.06007e+06	0	9.17357e+07	8.62313e+07	8.38137e+07	746234	0
Target #228	0	1.13135e+08	125440069	108219378	1.68917e+08	1.64242e+08	1.76479e+08	1.88516e+08	198205018	2.26461e+08	2.43963e+08	1.43445e+08	1.58165e+08	1.49515e+08	0	2.16805e+08	1.35273e+08	1.52298e+08	1.35516e+08	2.11963e+08	1.78404e+08	1.50567e+08	1.37708e+08	1.52509e+08	2.19755e+08	2.23749e+08	1.64164e+08	156502296	1.56802e+08	2.21874e+08	2.29304e+08
Target #228	1	40822828	4.68206e+07	3.87943e+07	6.2244e+07	5.82204e+07	7.72586e+07	8.16104e+07	8.41672e+07	9.60988e+07	1.04166e+08	1.15727e+08	1.22401e+08	1.20586e+08	0	162862132	7.40257e+07	8.08033e+07	7.66743e+07	1.1987e+08	8.96328e+07	8.99221e+07	8.0925e+07	9.28552e+07	1.44373e+08	1.4391e+08	1.10047e+08	1.00609e+08	9.11002e+07	124246899	1.51143e+08
Target #228	2	1.13337e+08	121555951	1.0259e+08	1.38131e+07	1.29169e+07	1.72013e+08	1.81889e+08	1.82512e+08	2.37159e+07	2.51946e+07	1.54178e+08	1.70448e+08	1.61375e+08	18262.3	24075423	1.54467e+08	1.63248e+08	1.53579e+08	2.78393e+07	1.44517e+07	1.74307e+08	1.57588e+08	177488173	3.56153e+07	2.55997e+07	1.76203e+08	163813497	1.58816e+08	1.97064e+06	1.09417e+07
Target #228	3	4.12994e+07	4.55312e+07	3.84179e+07	2.43474e+06	2.63074e+06	6.5566e+07	6.73364e+07	6.82209e+07	3.14579e+06	1.66965e+06	5.45398e+07	6.02991e+07	5.75725e+07	0	1.36519e+06	5.81666e+07	6.23607e+07	5.95047e+07	3.02939e+06	1.19494e+06	6.48766e+07	6.09707e+07	6.68597e+07	4.5268e+06	3547204	6.47899e+07	60334536	5.87628e+07	1.29448e+06	1.6769e+06
Target #230	0	8.38658e+07	8.50176e+07	6.25323e+07	1.37198e+08	1.37034e+08	8.32838e+07	8.29308e+07	8.23592e+07	1.26885e+08	1.36071e+08	6.05452e+07	6.1158e+07	5.65523e+07	0	8.77469e+07	8.44551e+07	7.69104e+07	8.27328e+07	1.49921e+08	1.25724e+08	1.0163e+08	9.46783e+07	9.60308e+07	1.51985e+08	1.62462e+08	2.47146e+08	237535523	2.43203e+08	365878863	3.52522e+08
Target #230	1	3.73908e+07	3.75774e+07	2.77647e+07	5.91182e+07	5.87918e+07	3.86468e+07	3.73355e+07	3.67426e+07	5.44366e+07	5.83592e+07	2.74031e+07	2.63978e+07	2.5527e+07	0	3.73739e+07	3.66176e+07	3.50446e+07	3.69348e+07	6.32295e+07	5.38031e+07	4.46048e+07	4.25251e+07	4.26827e+07	6.41772e+07	6.78436e+07	1.06473e+08	1.0313e+08	1.04881e+08	1.54936e+08	1.47932e+08
Target #230	2	8.81256e+06	10144764	1.2848e+07	8.17519e+06	8.43883e+06	8.23524e+06	8.98169e+06	3.33209e+06	9.3212e+06	1.14491e+07	2.37623e+07	6.21685e+06	3.6477e+06	96056.7	1998487	3.10528e+06	1.7369e+07	7.06815e+06	4.84265e+06	7.98942e+06	3204475	2572907	2689395	1.04148e+07	1.5554e+07	3636907	3.93361e+06	9.39423e+06	7.90575e+06	1.03773e+07
Target #230	3	1.1834e+08	1.20666e+08	9.32048e+07	1.99766e+06	972890	1.41971e+08	1.42762e+08	1.40721e+08	1.48664e+06	1.78656e+06	58622133	5.91573e+07	5.40471e+07	26416.3	970569	9.55506e+07	8.96925e+07	9.08651e+07	711419	489098	1.18526e+08	1.11903e+08	1.13294e+08	2.75052e+06	4.17588e+06	2.14414e+08	212081710	2.11681e+08	726649	1169229
Target #229	0	1.16295e+08	1.15651e+08	9.15698e+07	1.81849e+08	1.86079e+08	1.05366e+08	1.08661e+08	1.07776e+08	1.8318e+08	1.82833e+08	8.37492e+07	8.38624e+07	8.41486e+07	6.19426e+06	1.242e+08	1.13754e+08	1.07637e+08	1.09159e+08	2.18416e+08	1.80489e+08	1.34183e+08	1.25439e+08	1.38363e+08	2.23651e+08	2.4897e+08	3.35264e+08	3.11102e+08	3.15617e+08	5.18961e+08	5.02871e+08
Target #229	1	4.94248e+07	5.00633e+07	3.97314e+07	7.64318e+07	7.82238e+07	4.90054e+07	4.83889e+07	4.75648e+07	7.33377e+07	7.46296e+07	3.57711e+07	35446761	3.67914e+07	2.73577e+06	4.93302e+07	5.05664e+07	4.71665e+07	4.64869e+07	8.91003e+07	7.10086e+07	5.94503e+07	5.52755e+07	6.08555e+07	9.47826e+07	1.02351e+08	1.45279e+08	1.33908e+08	1.38885e+08	2.2179e+08	2.14e+08
Target #229	2	4.15585e+07	4.52461e+07	4.50888e+07	7.00654e+06	0	6.42235e+07	61183369	5.66868e+07	1.99082e+07	2.10189e+07	1.76924e+07	1.86479e+07	8.34087e+06	0	16957790	1.59778e+07	16086932	2.90113e+07	2.67497e+07	2.3304e+07	2.84375e+07	1.60727e+07	1.56012e+07	4.49998e+07	3.17012e+07	6.69829e+07	5.54856e+07	4.06889e+07	0	5.5164e+07
Target #229	3	1.60606e+08	1.65111e+08	1.44758e+08	0	892496	1.76414e+08	1.8426e+08	179758464	0	0	7.74971e+07	8.04418e+07	7.73924e+07	0	3.85518e+06	1.21886e+08	1.21178e+08	1.19151e+08	0	4.26138e+06	1.53607e+08	1.4484e+08	1.54837e+08	1.37748e+07	10291046	2.92175e+08	2.68987e+08	2.70886e+08	0	0
Target #231	0	2.59071e+08	2.79221e+08	2.4337e+08	4.32127e+08	4.16918e+08	4.23755e+08	4.43451e+08	4.64585e+08	5.76825e+08	6.15148e+08	3.2991e+08	3.68176e+08	3.41097e+08	4.41352e+07	5.41369e+08	3.13175e+08	3.35047e+08	3.13559e+08	5.30263e+08	4.5947e+08	3.39454e+08	3.11648e+08	3.45168e+08	5.59832e+08	5.75152e+08	3.93156e+08	3.63281e+08	3.70929e+08	5.69696e+08	5.90792e+08
Target #231	1	1.22819e+08	1.35021e+08	1.16464e+08	1.82569e+08	1.75834e+08	1.92591e+08	2.0516e+08	2.15271e+08	2.47559e+08	2.63446e+08	1.55745e+08	1.7243e+08	1.60487e+08	1.93603e+07	2.34654e+08	1.45514e+08	1.63026e+08	1.45975e+08	2.27908e+08	1.89531e+08	1.62774e+08	1.47588e+08	1.65058e+08	2.36403e+08	2.41851e+08	176608609	1.67536e+08	1.69708e+08	2.38006e+08	2.47201e+08
Target #231	2	4.53558e+07	5.10785e+07	4.21762e+07	6.77515e+07	6.35616e+07	8.6035e+07	9.1372e+07	9.28856e+07	1.08145e+08	1.1501e+08	1.26256e+08	1.32011e+08	1.27387e+08	3.5531e+06	1.76007e+08	7.73903e+07	8.88802e+07	8.475e+07	1.26491e+08	9.36621e+07	9.81598e+07	8.16859e+07	1.003e+08	1.56508e+08	1.49839e+08	1.18198e+08	1.03541e+08	9.86071e+07	1.34253e+08	1.63614e+08
Target #231	3	1.19373e+08	1.2789e+08	1.08021e+08	1.38131e+07	1.07703e+07	1.83884e+08	1.94706e+08	1.94008e+08	2.04221e+07	2.35385e+07	1.6873e+08	1.86833e+08	1.73339e+08	126045	814619	1.63613e+08	1.7465e+08	1.65232e+08	2.24161e+06	4.29772e+06	1.86728e+08	1.62668e+08	1.89086e+08	5.91442e+06	1.28025e+07	1.85771e+08	1.71426e+08	1.68664e+08	3.16013e+06	4.31798e+06
Target #252	0	4.31989e+07	4.4853e+07	4.25302e+07	8.69821e+07	8.71945e+07	4.4801e+07	4.7316e+07	4.51898e+07	7.00444e+07	7.10455e+07	9.24402e+06	1.28574e+07	1.14268e+07	1.09233e+06	1.67844e+07	2.40299e+07	2.45808e+07	2.3734e+07	4.43911e+07	4.44093e+07	3.38142e+07	3.23624e+07	3.46996e+07	5.96235e+07	6.18254e+07	0	0	0	0	0
Target #252	1	2.51169e+07	2.8078e+07	2.50665e+07	3.62284e+07	3.63356e+07	2.54871e+07	2.72907e+07	2.74365e+07	2.98754e+07	2.90418e+07	3.75839e+06	5.08873e+06	4.91549e+06	376395	6.68826e+06	1.24871e+07	11799772	1.14578e+07	1.79758e+07	1.75706e+07	1.64522e+07	1.63794e+07	1.862e+07	2.48637e+07	2.60266e+07	236699	0	0	0	0
Target #252	2	3.35895e+06	6.63296e+06	3.11675e+06	6.97166e+06	6.74862e+06	4.74091e+06	3.05518e+06	5.8737e+06	5.5829e+06	5.23921e+06	230258	430808	322472	0	269264	1.86638e+06	1.88507e+06	2.09921e+06	2.57667e+06	2.17474e+06	2.12595e+06	3.83383e+06	3.2592e+06	3.67422e+06	4.02756e+06	0	0	0	0	0
Target #252	3	2.82196e+07	2.91211e+07	2.77642e+07	146670	457889	2.23345e+07	2.61364e+07	2.61888e+07	125505	0	4.56235e+06	5.0779e+06	4.85536e+06	0	0	1.32998e+07	1.37157e+07	1.28813e+07	107729	0	1.9153e+07	1.9418e+07	2.11265e+07	0	0	0	0	0	0	0
Target #251	0	4.8363e+06	6.73512e+06	5.41708e+06	1.18429e+07	1.22657e+07	4.53296e+06	6.17106e+06	7.57952e+06	1.14756e+07	1.13413e+07	0	0	0	0	120076	299603	912384	436302	2.10339e+06	1.53496e+06	510779	468293	1.40782e+06	3.98725e+06	3.94384e+06	243033	92419.8	0	124542	0
Target #251	1	0	0	0	0	0	0	0	0	0	0	0	0	0	0	0	0	0	0	0	0	0	0	0	0	0	0	0	0	0	0
Target #251	2	4.83888e+06	1.23256e+06	5.25576e+06	0	0	1.26063e+06	2.4744e+06	4.95479e+06	0	0	1.43398e+06	765644	0	0	0	2.0814e+06	1.91238e+06	1.55741e+06	0	0	506387	0	1.51753e+06	0	0	0	0	0	0	0
Target #251	3	5.5083e+06	5.34525e+06	4.75496e+06	0	176496	4.83356e+06	5.78011e+06	3.72934e+06	170826	161032	420796	569144	287055	0	115912	1.85502e+06	2778037	2.166e+06	0	0	2.14524e+06	512304	3.57828e+06	0	150097	0	0	0	0	0
Target #270	0	2.00026e+07	1.95113e+07	1.58115e+07	2.30437e+06	2.11723e+06	2.77883e+07	2.78548e+07	2.5315e+07	4.36634e+06	4.33082e+06	2.91345e+07	3.15377e+07	2.71607e+07	0	1.04658e+07	3.53274e+07	3.60441e+07	3.47604e+07	8.27709e+06	7.79912e+06	3.57802e+07	3.5539e+07	3.54244e+07	9.62008e+06	8.92049e+06	2.24434e+07	2.22092e+07	2.22678e+07	5.98537e+06	5.19602e+06
Target #270	1	4.7453e+06	6.54007e+06	5.28969e+06	228393	39854	7.6019e+06	7.45787e+06	9.57192e+06	386495	610832	9.55728e+06	1.11078e+07	9.62577e+06	0	1.87378e+06	1.38365e+07	1.30141e+07	1.07769e+07	1.69124e+06	1.40297e+06	1.29551e+07	1.25509e+07	1.32979e+07	1.83517e+06	1.73146e+06	7.72736e+06	7.32265e+06	7.44761e+06	1.04548e+06	1.06826e+06
Target #270	2	2.26148e+06	2.18607e+06	2.0177e+06	0	0	4.27653e+06	4.54669e+06	3.80687e+06	0	0	7.12345e+06	7.01425e+06	7.06238e+06	0	0	6.93131e+06	6.58152e+06	7.00498e+06	0	0	7.87674e+06	7.55526e+06	7.89172e+06	0	0	5.06346e+06	4.88101e+06	4.5117e+06	0	0
Target #270	3	317266	248822	306084	0	0	948654	694670	613269	0	0	2.13287e+06	2.5848e+06	1.99572e+06	0	0	1.86502e+06	1.90714e+06	1.94197e+06	0	0	2.16099e+06	2.10919e+06	2.5782e+06	0	0	1.62565e+06	1.40159e+06	1.09388e+06	0	0
Target #271	0	2.64341e+07	2.69626e+07	2.09684e+07	4.51782e+07	4.52688e+07	3.0757e+07	3.01375e+07	2.99199e+07	4.55016e+07	4.79141e+07	2.13267e+07	2.23784e+07	1.90174e+07	0	3.2868e+07	2.50548e+07	2.25853e+07	2.40653e+07	4.70418e+07	3.88917e+07	2.82007e+07	2.82767e+07	2.73284e+07	4.57906e+07	4.92021e+07	1.03315e+08	1.00175e+08	1.04035e+08	1.56519e+08	1.47029e+08
Target #271	1	1.09994e+07	1.13351e+07	8.58166e+06	1.79288e+07	1.80062e+07	1.24594e+07	1.25349e+07	1.23071e+07	1.76932e+07	1.91837e+07	9.34836e+06	9.44857e+06	8.39476e+06	0	1.3028e+07	1.07216e+07	9.92152e+06	1.0848e+07	1.83071e+07	1.51912e+07	1.1914e+07	1.17147e+07	1.1624e+07	1.86595e+07	1.97019e+07	4.25688e+07	4.15697e+07	4.29928e+07	6.33015e+07	6.04111e+07
Target #271	2	2.98565e+06	2.89014e+06	2.16175e+06	4.11598e+06	3.79841e+06	2.91597e+06	3.25815e+06	3.16516e+06	3.88747e+06	3.99192e+06	1.81339e+06	2.27627e+06	2.06189e+06	0	2.94241e+06	2.7181e+06	2.37641e+06	2.67173e+06	4.29108e+06	3.54636e+06	2.92623e+06	2.55827e+06	2.89621e+06	4.22461e+06	4.37036e+06	1.08635e+07	1.04864e+07	1.11314e+07	1.48823e+07	1.40096e+07
Target #271	3	1.90647e+07	1.93276e+07	1.46317e+07	350288	355696	2.01737e+07	1.97483e+07	1.88016e+07	250731	326861	1.18989e+07	1.24859e+07	1.05836e+07	0	191730	1.55541e+07	1.37921e+07	1.52235e+07	324865	128498	1.90229e+07	1.69197e+07	1.66079e+07	180724	305763	5.45526e+07	5.2868e+07	5.48613e+07	2.29431e+06	2.05963e+06
Target #272	0	3.62619e+07	3.76715e+07	3.05843e+07	5.92292e+07	6.17852e+07	3.92897e+07	3.91605e+07	4.06518e+07	6.4835e+07	6.41996e+07	3.03778e+07	3.23517e+07	2.85892e+07	2.26745e+06	4.79331e+07	3.30864e+07	3.15772e+07	3.0707e+07	6.53253e+07	5.48753e+07	3.98045e+07	3.22995e+07	4.0375e+07	6.8975e+07	7.70979e+07	1.47379e+08	1.33597e+08	1.37221e+08	2.28608e+08	2.20945e+08
Target #272	1	1.47582e+07	1.47192e+07	1.27405e+07	2.54404e+07	2.43419e+07	1.6497e+07	1.59603e+07	1.56929e+07	2.60464e+07	2.53119e+07	12040896	1.25942e+07	1.20853e+07	853055	1.86577e+07	1.42719e+07	1.3742e+07	1.39709e+07	2.60702e+07	2.09224e+07	1.77821e+07	1.44205e+07	1.70039e+07	2.62068e+07	2.94841e+07	5.96932e+07	5.59256e+07	5.69488e+07	9.4953e+07	9.27519e+07
Target #272	2	3.27914e+06	3.01169e+06	2707556	5.08803e+06	5.11935e+06	3.05186e+06	3.51993e+06	3.49913e+06	4.86028e+06	5.11503e+06	2.81087e+06	1.96651e+06	1.83164e+06	95179.7	3.43411e+06	3.23603e+06	3.51461e+06	3.03178e+06	5.55885e+06	2.90472e+06	4.04621e+06	3.28648e+06	4.21399e+06	5.8417e+06	6.79954e+06	1.50947e+07	1.44871e+07	1.49348e+07	2.10893e+07	2.14624e+07
Target #272	3	2.61571e+07	2.71424e+07	2.19639e+07	177399	0	2.57877e+07	2.62446e+07	2.36006e+07	0	408862	1.57295e+07	1.76004e+07	1.55521e+07	0	0	2.0622e+07	1.87694e+07	1.96208e+07	261578	0	2.53101e+07	1.9821e+07	2.55368e+07	268167	445253	7.89871e+07	7.25096e+07	7.24287e+07	2583121	2.87271e+06
Target #278	0	2.40638e+07	2.79784e+07	2.047e+07	3.60763e+07	3.47529e+07	3.56176e+07	3.68995e+07	3.80323e+07	5.0219e+07	5.25375e+07	3.46649e+07	3.53828e+07	3.41609e+07	0	5.14758e+07	3.45677e+07	3.65903e+07	3.47577e+07	6.20407e+07	4.81154e+07	3.3381e+07	2.80663e+07	3.34107e+07	55346344	5.63312e+07	3.13663e+07	3.01054e+07	3.31144e+07	4.80907e+07	4.83098e+07
Target #278	1	1.00268e+07	1.20265e+07	8.12964e+06	1.43354e+07	1.31113e+07	1.57476e+07	1.64907e+07	1.64479e+07	2.03368e+07	2.11485e+07	1.44639e+07	1.57693e+07	1.49949e+07	0	2.08158e+07	1.40549e+07	1.64252e+07	1.43034e+07	2.52128e+07	2.03254e+07	1.51673e+07	1.27734e+07	1.52084e+07	2.3439e+07	2.25768e+07	1.39073e+07	1.22508e+07	1.28831e+07	2.02166e+07	1.95791e+07
Target #278	2	3.50533e+06	3.73487e+06	3.14123e+06	5.0595e+06	4.4955e+06	6.33443e+06	6.36605e+06	6.67887e+06	8.84877e+06	8.76641e+06	1.10111e+07	6.2369e+06	1.1938e+07	0	5.59065e+06	7.55367e+06	9.45371e+06	7.98148e+06	1.59976e+07	9.92186e+06	8.20434e+06	5.60812e+06	6.55707e+06	1.64367e+07	8.99232e+06	7.96806e+06	7.25379e+06	7.97055e+06	1.05875e+07	1.06758e+07
Target #278	3	9.09136e+06	9.768e+06	7.68008e+06	760959	977391	1.49103e+07	1.39961e+07	1.37361e+07	909230	1.63103e+06	1.51305e+07	1.77853e+07	1.57185e+07	0	269681	1.76537e+07	1.90808e+07	1.84048e+07	1.34642e+06	0	1.83018e+07	1.53091e+07	1.90043e+07	1.25117e+06	1.03486e+06	1.2186e+07	1.10115e+07	1.08289e+07	841304	1.91994e+06
Target #303	0	5.68885e+06	5.28272e+06	3.78378e+06	8.52535e+06	9.51646e+06	3.40697e+06	3.61631e+06	3.25241e+06	5.4366e+06	4.8746e+06	1.24519e+06	774958	1.78085e+06	0	944705	778513	389281	417661	1.06406e+06	591797	2.13146e+06	311693	943927	1.9167e+06	1.55221e+06	5.32832e+06	6.08501e+06	5.45641e+06	8.28449e+06	7.15095e+06
Target #303	1	3.05757e+06	2.99088e+06	2.25577e+06	3.02513e+06	3.67564e+06	1.5542e+06	1.58549e+06	1.63417e+06	2.01724e+06	1.63884e+06	189303	242638	843950	0	124563	308755	30054	70659.7	126205	56300.4	1.05371e+06	183918	552398	253926	481728	2.40896e+06	2.83292e+06	2.4648e+06	2.89702e+06	2.36512e+06
Target #303	2	576395	566953	449998	212020	281921	139152	81356.7	46648.2	23606.3	78340.5	21041.1	0	0	0	0	21889.9	0	0	0	0	0	0	0	0	0	345242	252125	460122	101263	68817.7
Target #303	3	3.9659e+06	3.4958e+06	2.43906e+06	0	13799.3	1.53476e+06	1.72809e+06	1.48082e+06	0	0	441455	183569	693559	0	0	550270	105071	53315.2	0	0	978757	227035	425510	0	0	2.50534e+06	2.57418e+06	2.46239e+06	0	19019.1
Target #302	0	7.15047e+06	8.05337e+06	7.40829e+06	1.31179e+07	1.44007e+07	3.44966e+06	3.76379e+06	3.09193e+06	5.86723e+06	5.76503e+06	1.18298e+06	2.44592e+06	3.12986e+06	992307	3.18009e+06	811831	338346	480218	3265388	202957	2.27511e+06	0	1.63268e+06	4.03474e+06	4.53511e+06	1.00845e+07	9.2393e+06	9.40164e+06	1.684e+07	1.66165e+07
Target #302	1	3.29098e+06	4.02452e+06	2.71575e+06	3.28845e+06	4.06531e+06	1.0093e+06	713963	911666	1.53013e+06	1.42385e+06	127009	216695	463550	218532	395014	163991	286827	0	130775	0	222683	0	0	404734	235749	4.32463e+06	4.6156e+06	4.02929e+06	5.23038e+06	4.41404e+06
Target #302	2	134855	114848	134092	0	0	0	0	0	0	0	0	0	0	0	0	0	0	0	0	0	0	0	0	0	0	0	0	0	0	0
Target #302	3	4.24918e+06	4.36808e+06	3.49705e+06	0	0	158661	746661	1.43512e+06	0	0	203916	617726	116152	0	0	183608	0	0	0	0	448407	0	140770	0	0	4.79666e+06	4.18552e+06	4.1166e+06	0	0
Target #306	0	1.01652e+06	1.46472e+06	1.05736e+06	1.59526e+06	1.72859e+06	1.82993e+06	1.84518e+06	2.35903e+06	2.79911e+06	2.77814e+06	1.00289e+06	1.34406e+06	1.24315e+06	0	1.78484e+06	2.18768e+06	2.55161e+06	2.20404e+06	3.99227e+06	3.7999e+06	1.41419e+06	1.85883e+06	1.7416e+06	3.13687e+06	2.95272e+06	788282	903163	1.23322e+06	1.88313e+06	1.52461e+06
Target #306	1	468816	352443	156934	577578	542733	469428	228487	372587	964151	1.02651e+06	241673	115217	294689	0	477985	550946	985807	512122	1.56812e+06	1.44941e+06	319895	439382	220644	753477	857581	0	105571	93477.2	384367	383176
Target #306	2	50184.2	0	0	0	0	0	104290	0	90841	228705	85968.8	226840	81773.2	0	350499	276388	194865	253908	387321	258936	296575	163384	588042	942829	681195	40992.2	0	56952.6	113304	138284
Target #306	3	100621	365542	46346.1	0	0	523177	646346	470637	0	0	572607	475261	502649	0	0	1.03487e+06	1.29714e+06	1.39218e+06	57847.3	0	835377	510516	952605	96303.7	0	0	48404	116396	0	0
Target #371	0	2.01287e+06	1.66227e+06	1.30445e+06	7.56103e+06	5.63288e+06	1.10632e+06	577739	1.34184e+06	3.86043e+06	3.63337e+06	68222.8	49827.5	0	0	213090	299945	260075	525800	805667	518660	1.13645e+06	1.09412e+06	1.71257e+06	3.39746e+06	1.49676e+06	7.41555e+06	3.94499e+06	4.13838e+06	1.07347e+07	7.18372e+06
Target #371	1	214329	107543	81323	1.1423e+06	837793	0	0	0	274946	417376	0	0	0	0	27108.6	0	0	0	0	0	65598.4	47579.1	86907.4	385740	162550	529191	233967	277921	1.75245e+06	832171
Target #371	2	0	0	0	0	61328.8	0	0	0	0	48985.3	0	0	0	0	0	0	0	37074.1	22829.6	0	0	0	0	0	41491.7	0	0	0	0	0
Target #371	3	1.4437e+06	1.54364e+06	1.47017e+06	0	0	1.08059e+06	423060	834581	0	0	33386.8	0	0	0	0	50424	76620.4	88650	0	0	427125	271249	844430	0	0	4.55777e+06	1.29317e+06	1.61971e+06	0	0
Target #387	0	4.14974e+06	4.50867e+06	2.73872e+06	5.90176e+06	6.61301e+06	9.71919e+06	1.0076e+07	1.03435e+07	1.36798e+07	1.42606e+07	61226.5	77543.8	154133	0	245740	75855.2	55745.5	0	133601	206061	197621	88459.4	58312.1	263989	77239.5	4.7565e+06	5.04088e+06	6.18139e+06	7.53184e+06	9.93817e+06
Target #387	1	1.96325e+06	860361	1.18591e+06	1.71696e+06	2.21531e+06	4.95584e+06	5.14235e+06	5.66803e+06	4.52819e+06	4.48625e+06	0	0	0	0	0	0	0	0	0	0	0	0	0	0	0	1.35428e+06	513403	698123	2.21155e+06	2.796e+06
Target #387	2	0	0	133387	0	0	0	0	0	163070	0	0	0	0	0	0	0	0	0	0	0	0	0	0	0	36485.4	1.51585e+06	1.83139e+06	1.19556e+06	0	518001
Target #387	3	1.47124e+06	1.72243e+06	948862	0	0	4.26498e+06	4.81467e+06	4.42235e+06	0	0	0	0	0	0	0	0	0	0	0	0	0	0	0	0	0	1.3571e+06	2.07949e+06	2.31653e+06	0	0
Target #389	0	4.41068e+06	4.61688e+06	2.78549e+06	5.62021e+06	6.78353e+06	9.59419e+06	9.11295e+06	9.91529e+06	1.34063e+07	1.32507e+07	0	0	0	0	0	0	0	0	0	0	0	0	0	0	0	8.20325e+06	7.85515e+06	1.06259e+07	1.36882e+07	1.55039e+07
Target #389	1	1.28937e+06	1.3291e+06	988728	1.76167e+06	2.02709e+06	2.44293e+06	2.95891e+06	3.34792e+06	4.27673e+06	4.40187e+06	0	0	0	0	0	0	0	0	0	0	0	0	0	0	0	2.37179e+06	1.98875e+06	3.11092e+06	4.31218e+06	4.80499e+06
Target #389	2	0	0	0	0	0	0	35990.8	0	0	0	424191	271725	33890.5	0	545267	67817.8	108432	0	103012	135991	111645	0	168235	263989	0	0	28828.7	0	0	0
Target #389	3	2.6077e+06	2.83256e+06	801509	0	0	5.63549e+06	5.28824e+06	4.84476e+06	0	0	0	0	0	0	67595.9	0	0	0	0	0	0	0	0	0	0	4.85853e+06	4.60025e+06	5.44811e+06	0	472932
Target #406	0	4.63809e+06	5.66797e+06	3.6886e+06	8.57687e+06	8.36033e+06	4.94106e+06	4.45313e+06	5.15213e+06	9.18641e+06	8.29796e+06	8.19354e+06	8.10841e+06	7.96818e+06	0	1.2203e+07	4.89055e+06	5.00506e+06	4.32699e+06	8.83181e+06	8.52121e+06	4.52287e+06	3.30072e+06	4.37452e+06	8.58487e+06	7.84511e+06	7.5651e+06	8.03351e+06	8.4757e+06	1.07414e+07	1.47504e+07
Target #406	1	1.64696e+06	1.79528e+06	1.3468e+06	2.64298e+06	2.71649e+06	87823.6	454539	71936.9	2.54634e+06	2.41264e+06	3.49517e+06	3.35239e+06	3.11362e+06	0	3.39653e+06	1.77583e+06	959835	372483	2.71352e+06	2.08941e+06	44099.8	618673	586813	2.65058e+06	2.28476e+06	2.54542e+06	2.42592e+06	2.74599e+06	3.58741e+06	4.24563e+06
Target #406	2	434154	402712	238099	330997	0	0	642298	0	266443	254777	445882	230193	641867	0	322150	480493	83580.4	54580.7	341131	0	129161	0	294609	173136	230402	55323	364757	0	0	730321
Target #406	3	3.01707e+06	3.39942e+06	2.13527e+06	64826.5	0	3.12306e+06	3.4018e+06	2.78876e+06	0	0	4.62291e+06	4.48373e+06	3.91205e+06	0	0	3.20419e+06	2.84168e+06	2.73253e+06	51500.6	0	2.93619e+06	2.04038e+06	3.00793e+06	0	0	3.5226e+06	3.90248e+06	3.9263e+06	0	0
Target #408	0	0	73233.8	0	1.64579e+06	1.63439e+06	6.75521e+06	5.70653e+06	3.32333e+06	1.56047e+07	1.33713e+07	3.36454e+06	3.05873e+06	3.1569e+06	0	5.99961e+06	4.36505e+06	4.15347e+06	3.72062e+06	7.8164e+06	7.43111e+06	4.65546e+06	3.66554e+06	5.81723e+06	9.65083e+06	8.86473e+06	0	0	0	2.06417e+06	3.51636e+06
Target #408	1	0	0	0	296007	153257	0	0	0	4.76674e+06	4.11736e+06	700912	293757	509428	0	1.53192e+06	905560	650325	49962.8	2.22467e+06	2.02905e+06	292142	883894	25510.5	3.14813e+06	2.7285e+06	0	0	0	373680	520016
Target #408	2	0	0	0	0	0	1.99561e+06	2.50115e+06	377074	0	0	0	0	0	0	0	0	0	30755.8	0	0	0	0	0	0	0	0	0	0	0	0
Target #408	3	0	0	188402	0	0	6.17546e+06	6.92269e+06	5.46717e+06	0	0	681648	891554	279538	0	0	2.88905e+06	3.34217e+06	2.9729e+06	0	0	3.834e+06	2771683	4.38497e+06	0	0	0	0	0	0	0
Target #411	0	4.90991e+06	5.35188e+06	3.39504e+06	7.47834e+06	7.85913e+06	2.06597e+07	2.21779e+07	1.96501e+07	3.39695e+07	3.21365e+07	2.26667e+06	2.25485e+06	2.01974e+06	0	3.57637e+06	3.40411e+06	3.91146e+06	3.14339e+06	6.4752e+06	5.82982e+06	4.53942e+06	4.38915e+06	5.94762e+06	9.69527e+06	8.57552e+06	6.54079e+06	6.92575e+06	8.65607e+06	1.08111e+07	1.47411e+07
Target #411	1	512668	49932.1	0	2.33644e+06	2.0056e+06	1.17526e+06	0	871329	1.09386e+07	9.37221e+06	425833	331509	685960	0	962586	944375	918071	859957	1.93698e+06	1.69643e+06	1.33064e+06	1.19964e+06	1.88667e+06	3.13387e+06	2.37559e+06	0	0	0	3.0132e+06	4.06791e+06
Target #411	2	1.0384e+06	985782	371645	66161.8	0	6.51325e+06	3.06985e+06	4.73328e+06	0	0	0	0	0	0	0	0	0	0	0	0	0	0	0	0	0	28610	0	252462	282494	496051
Target #411	3	2.19474e+06	2.62723e+06	1.55558e+06	0	0	1.31633e+07	1.31447e+07	1.0801e+07	0	0	1.6028e+06	1.31865e+06	1.4063e+06	0	0	2.65779e+06	2.89281e+06	2.50845e+06	0	0	3.13254e+06	2.94143e+06	4.60964e+06	0	0	2.77336e+06	3.11728e+06	3.37391e+06	0	0
Target #414	0	9.96865e+06	1.08219e+07	7.30142e+06	1.44072e+07	1.58027e+07	3.71947e+07	3.77558e+07	3.5485e+07	5.70298e+07	5.39381e+07	1.65857e+06	1867189	2.08454e+06	0	3.04838e+06	1.1237e+06	1.34139e+06	1.06958e+06	2.3382e+06	2.13486e+06	957406	1.18375e+06	1.53662e+06	2.66754e+06	2.38561e+06	3.52373e+07	3.84582e+07	4.54075e+07	5.61702e+07	8.01495e+07
Target #414	1	3.72956e+06	3.68064e+06	2.34642e+06	4.36429e+06	4.63027e+06	1.25705e+07	1.21716e+07	1.236e+07	1.70502e+07	1.57661e+07	158377	381995	153055	0	926575	108501	56853.1	202861	252718	308951	53849.2	101279	57481.2	415086	476600	1.24827e+07	1.33101e+07	1.60048e+07	1.71748e+07	2.48446e+07
Target #414	2	0	0	0	0	0	0	0	0	0	0	0	68578.3	0	0	26566.6	0	0	0	21519	32158.8	0	0	0	0	0	904262	258316	303136	1.21984e+06	1.72107e+06
Target #414	3	4.80049e+06	5.9758e+06	3.60992e+06	0	0	2.2012e+07	2.30321e+07	1.99657e+07	0	0	534493	428390	659012	0	0	136071	551136	527081	0	0	78956	153043	588431	0	0	1.77707e+07	1.94267e+07	2.31494e+07	26322	0
Target #440	0	2.88929e+07	3.30993e+07	2.27795e+07	3.77607e+07	4.08853e+07	4.23459e+07	4.18818e+07	4.17167e+07	4.94369e+07	4.4916e+07	4.64881e+07	4.47474e+07	4.22322e+07	0	6.27489e+07	3.54157e+07	3.55063e+07	3.12678e+07	57754303	5.0747e+07	3.56037e+07	3.03748e+07	3.8642e+07	5.96709e+07	5.8935e+07	6.60096e+07	7.05335e+07	8.06762e+07	9.27075e+07	1.15768e+08
Target #440	1	0	0	0	9.68143e+06	1.0948e+07	35345.7	0	33175.4	9.93717e+06	9.46175e+06	729279	0	5.55567e+06	0	1.29192e+07	141330	370579	62902.6	1.34665e+07	1.1748e+07	74212.2	0	145692	1.33277e+07	1.37283e+07	0	0	9.74877e+07	2.29228e+07	2.72802e+07
Target #440	2	1.84525e+06	3.82746e+06	2.46168e+06	1.54817e+06	1.96181e+06	143510	0	0	1.23134e+06	1.3484e+06	0	1.39551e+06	5.59674e+06	0	1.65655e+06	2.5347e+07	71795.7	364041	2.50091e+06	1.58236e+06	1.11622e+07	2.15464e+07	1.88438e+06	1.75243e+06	1.98567e+06	1.96543e+06	337144	1.40349e+07	3.77373e+06	4.62221e+06
Target #440	3	9.15272e+06	9.705e+06	6.59662e+06	135092	0	1.11133e+07	1.26028e+07	1.20054e+07	0	0	2.04818e+07	1.95803e+07	1.86498e+07	0	0	1.85139e+07	1.84989e+07	1.6446e+07	0	0	18423514	1.5403e+07	1.95143e+07	0	68542.8	2.0708e+07	2.08513e+07	2.3694e+07	128416	259016
Target #444	0	7.69909e+07	9.26628e+07	5.83107e+07	1.27572e+08	1.30475e+08	1.79218e+08	1.98488e+08	1.82944e+08	2.98103e+08	2.91067e+08	2.15266e+08	2.19558e+08	2.24115e+08	0	4.03947e+08	1.19631e+08	1.35377e+08	1.10703e+08	2.94094e+08	2.06963e+08	1.47278e+08	1.0186e+08	1.88991e+08	3.34428e+08	3.39972e+08	2.73118e+08	2.76771e+08	3.64484e+08	4.58129e+08	7.10106e+08
Target #444	1	2.57193e+07	3.0022e+07	2.04391e+07	3.61956e+07	3.9617e+07	5.90045e+07	6.47251e+07	5.90452e+07	8.58012e+07	8.31257e+07	6.61187e+07	6.79326e+07	6.54761e+07	0	1.17096e+08	36465920	3.8547e+07	3.20292e+07	8.49633e+07	5.87113e+07	4.62634e+07	3.15813e+07	5.76134e+07	9.61483e+07	9.84843e+07	8.40309e+07	8.43766e+07	1.09939e+08	1.35597e+08	2.11907e+08
Target #444	2	0	0	0	0	0	3793542	11113458	5.37907e+06	1.82222e+07	2.0026e+07	1.89374e+07	1.40349e+07	1.78677e+07	0	2.99665e+07	159601	149938	1.75047e+06	166566	1.39888e+07	5.57242e+06	1.07247e+07	1.66527e+07	2.59453e+07	8714838	0	0	0	0	1.96127e+07
Target #444	3	5.26805e+07	5.93004e+07	3.81758e+07	0	0	1.11009e+08	1.23871e+08	1.09361e+08	0	0	1.15975e+08	1.20599e+08	1.22447e+08	0	0	7.06082e+07	7.89077e+07	6.57661e+07	0	292999	9.06023e+07	6.40244e+07	1.16121e+08	0	0	1.41214e+08	1.42954e+08	1.85557e+08	0	0
Target #469	0	2.80813e+06	3.30991e+06	2.48574e+06	3.99658e+06	4.19402e+06	3.75056e+06	3.70066e+06	3.63202e+06	4.71731e+06	4.63723e+06	1.032e+06	1.0773e+06	1.08336e+06	0	1.66416e+06	1.35488e+06	1.2703e+06	1.45929e+06	2.54914e+06	2.22262e+06	1.63656e+06	1.25276e+06	1.93216e+06	3.09978e+06	2.90608e+06	7.5157e+06	7.80455e+06	9.21427e+06	9.92949e+06	1.43701e+07
Target #469	1	0	464420	365608	879041	842108	0	0	0	1.01987e+06	1.21751e+06	0	0	255389	0	240493	65693	169896	0	574231	238239	0	70837	0	498467	701353	0	0	0	2.35816e+06	3.4222e+06
Target #469	2	0	0	60902.9	21270.4	69351.1	162272	0	168401	0	0	57789.4	0	0	0	0	151188	0	0	0	0	0	67287.9	46989.9	0	0	746156	240927	0	351034	240544
Target #469	3	913410	979842	678316	0	0	1.08117e+06	1.35938e+06	1.01708e+06	0	0	203406	134740	191884	0	0	469359	374234	490928	0	0	446645	350826	935160	0	0	2.43491e+06	2.06971e+06	2.99261e+06	0	0
Target #471	0	4.67156e+06	4.9556e+06	3.24563e+06	6.86384e+06	7.40686e+06	6.47062e+06	6.7542e+06	6.29725e+06	7.46687e+06	7.35304e+06	685695	703970	704658	0	948082	1.32584e+06	1.51858e+06	1.13071e+06	2.32143e+06	1.95418e+06	1.53448e+06	1.44833e+06	1.73016e+06	2.60922e+06	2.75616e+06	2.73354e+06	2.85947e+06	3.03287e+06	3.10687e+06	3.16918e+06
Target #471	1	370534	544148	0	57399.6	0	374082	0	130549	0	0	0	0	0	0	0	0	0	0	0	0	0	0	0	0	0	111886	77035.3	78504.3	103682	152603
Target #471	2	7.05449e+06	7.84609e+06	5.11221e+06	0	0	8.22993e+06	8.49395e+06	7.71884e+06	0	0	1.51368e+06	1.49008e+06	1.32212e+06	0	0	2.46071e+06	3.39352e+06	3.31642e+06	0	0	3.72605e+06	3.61555e+06	3.7795e+06	0	0	0	0	47358.2	0	0
Target #471	3	1.44947e+06	1.60648e+06	1.07169e+06	0	0	1.54294e+06	1.80536e+06	1.53385e+06	0	0	104856	130356	57210.1	0	0	338432	332079	362046	0	0	585241	281299	492745	0	0	0	0	0	0	0
Target #473	0	7.96048e+06	8.83067e+06	5.75334e+06	1.19844e+07	1.19084e+07	9.23983e+06	9.72068e+06	9.3348e+06	1.49687e+07	1.28671e+07	6.12223e+06	6.11906e+06	5.41445e+06	0	7.02222e+06	4.68566e+06	4.83122e+06	4.76654e+06	7.00511e+06	6.14061e+06	4.59183e+06	4.5188e+06	4.97133e+06	7.1147e+06	7.81753e+06	1.83394e+07	1.92726e+07	2.385e+07	2.89084e+07	4.26373e+07
Target #473	1	2.00535e+06	2.32068e+06	1.55506e+06	3.35511e+06	3.18581e+06	2.26984e+06	2.41646e+06	2.22075e+06	4.17666e+06	3.76777e+06	1.27129e+06	1.37617e+06	1.06116e+06	0	1.75701e+06	1.13185e+06	888430	1.17757e+06	1.62283e+06	1.40613e+06	1.21705e+06	1.06867e+06	1.31592e+06	1.93898e+06	1.82776e+06	5.4083e+06	5.79497e+06	6.57975e+06	7.06907e+06	1.1763e+07
Target #473	2	0	0	0	0	0	0	0	0	0	0	0	0	0	0	0	0	0	0	0	0	0	0	0	0	0	0	0	0	0	0
Target #473	3	4.4268e+06	4.33191e+06	2.9482e+06	0	0	5.13962e+06	5.39237e+06	5.42512e+06	79350.8	0	1.25014e+06	1.08096e+06	1.05846e+06	0	0	925075	1.12148e+06	1.12902e+06	0	0	1.57109e+06	1.17301e+06	1.81796e+06	0	0	9.24865e+06	1.00665e+07	1.12022e+07	0	0
Target #505	0	6.24761e+07	7.7736e+07	4.89573e+07	1.05413e+08	1.02784e+08	1.86093e+08	2.11075e+08	1.9383e+08	2.92733e+08	2.82896e+08	7.81312e+07	7.44779e+07	7.53278e+07	5.93129e+06	1.22939e+08	6.22744e+07	7.13706e+07	5.96772e+07	1.34563e+08	1.01644e+08	9.18013e+07	6.05724e+07	1.05495e+08	1.98808e+08	1.9147e+08	1.77504e+08	1.81418e+08	2.12876e+08	2.60903e+08	4.22072e+08
Target #505	1	22355.4	39486.1	0	2.60019e+07	2.86506e+07	22037.9	275704	626426	7.77737e+07	7.41508e+07	0	0	0	1.4756e+06	3.26569e+07	0	0	0	3.60213e+07	2.67264e+07	0	1.03723e+06	0	5.24068e+07	5.00661e+07	82695.7	109528	24919.5	6.73243e+07	1.11138e+08
Target #505	2	0	121443	0	4.87746e+06	4.60042e+06	1.67359e+06	1.53039e+06	568518	1.38853e+07	1.34754e+07	0	1.04023e+06	0	187552	5172885	267072	0	1.17026e+06	6.04653e+06	3.65518e+06	801186	0	689774	9.25998e+06	9.49018e+06	365377	1.52266e+06	0	1.22629e+07	1.88293e+07
Target #505	3	3.719e+07	4.59688e+07	2.99353e+07	0	0	1.13497e+08	1.2589e+08	1.10539e+08	737597	1.78725e+06	4.25081e+07	3.90738e+07	3.98875e+07	0	124829	35407436	3.83634e+07	3.35375e+07	140498	198723	5.51556e+07	3.47742e+07	6.44248e+07	912055	630075	8.22894e+07	8.2056e+07	9.46898e+07	1.02516e+06	2.31854e+06
Target #509	0	1.68339e+08	1.81581e+08	1.0917e+08	2.58694e+08	2.45255e+08	2.80768e+08	3.00969e+08	2.71677e+08	4.77504e+08	4.37945e+08	2.22088e+08	2.19196e+08	2.14739e+08	236990	3.77801e+08	1.66338e+08	1.6755e+08	1.4931e+08	3.41621e+08	2.86986e+08	2.03396e+08	1.89622e+08	2.47435e+08	4.28948e+08	4.1679e+08	4.12204e+08	4.33604e+08	5.412e+08	6.53816e+08	1.02419e+09
Target #509	1	4.56378e+07	4.94074e+07	2.90129e+07	6.91995e+07	6.56876e+07	8.03627e+07	8.52689e+07	7.58583e+07	1.25338e+08	1.18689e+08	5.9929e+07	5.92376e+07	5.83783e+07	7959.09	1.01615e+08	4.5113e+07	4.6874e+07	4.06976e+07	9.30792e+07	7.89052e+07	5.61372e+07	5.16591e+07	6.83134e+07	1.12915e+08	1.11995e+08	1.11717e+08	1.18146e+08	1.48762e+08	1.74713e+08	2.78122e+08
Target #509	2	0	0	0	0	0	0	0	0	0	0	0	0	0	0	0	0	0	0	0	0	0	0	0	0	0	0	0	0	0	0
Target #509	3	1.39047e+08	1.53499e+08	9.17976e+07	0	0	2.19034e+08	2.68244e+08	2.06369e+08	0	0	1.49498e+08	1.41954e+08	1.38969e+08	6367.53	0	1.23257e+08	1.2434e+08	1.10941e+08	0	0	1.54868e+08	1.39648e+08	1.85025e+08	0	0	2.65864e+08	2.76119e+08	3.41498e+08	0	0
Target #508	0	5.87634e+07	6.77948e+07	3.94724e+07	9.05343e+07	8.86939e+07	1.04812e+08	1.14237e+08	1.04271e+08	1.7574e+08	1.73642e+08	7.47484e+07	7.60098e+07	7.80934e+07	0	1.36633e+08	5.40001e+07	5.81807e+07	4.86328e+07	1.32468e+08	8.99056e+07	7.49068e+07	5.53412e+07	9.75671e+07	1.69977e+08	1.71551e+08	1.72546e+08	1.74273e+08	2.25588e+08	2.83469e+08	4.64965e+08
Target #508	1	1.62685e+07	1.82593e+07	1.10969e+07	2.29787e+07	2.43896e+07	2.86194e+07	3.29707e+07	2.99114e+07	4.80808e+07	4.53416e+07	1.99475e+07	1.9281e+07	2.01726e+07	0	3.58339e+07	1.46317e+07	1.72503e+07	1.28446e+07	3.55532e+07	2.33241e+07	2.01905e+07	1.44209e+07	2.67475e+07	4.6255e+07	4.52797e+07	4.70201e+07	4.92982e+07	5.94428e+07	7.5529e+07	1.24438e+08
Target #508	2	0	0	0	0	0	0	0	0	0	0	0	0	0	0	0	0	0	0	0	0	0	0	0	0	0	0	0	0	0	0
Target #508	3	4.78269e+07	5.66353e+07	3.52451e+07	58834.8	0	9.37504e+07	1.0774e+08	9.5757e+07	0	0	4.9388e+07	5.02624e+07	5.17253e+07	0	0	3.98712e+07	4.29849e+07	3.76729e+07	0	0	5.86193e+07	3.92647e+07	7.23424e+07	0	0	1.12133e+08	1.13178e+08	1.43546e+08	0	0
Target #515	0	9.40209e+06	1.01246e+07	5.31763e+06	2.09109e+07	1.77646e+07	4.38865e+06	3.89362e+06	4.74167e+06	1.10611e+07	1.18119e+07	4.77521e+06	3.63458e+06	4.62288e+06	0	7.9866e+06	4.76385e+06	5.44046e+06	5.9881e+06	1.15554e+07	9.20118e+06	6.27081e+06	4.27691e+06	7.36078e+06	1.04801e+07	1.27347e+07	2.52688e+07	1.54381e+07	1.75586e+07	2.50841e+07	2.38057e+07
Target #515	1	1.16355e+06	998118	702162	2.40118e+06	2.32841e+06	244031	384136	426633	1.18668e+06	1.44659e+06	271870	0	185144	0	798890	275091	278105	390961	931799	953677	259492	1.91916e+06	595147	821292	1.46886e+06	1.83835e+06	1.03856e+06	1.68847e+06	2.10654e+06	2.29321e+06
Target #515	2	97981.8	135082	19665	31372.3	0	0	16833.3	0	0	0	32262.4	0	27679.7	0	0	0	0	0	0	16099.2	0	313914	0	0	0	69957.9	0	21103.1	42354.5	26749.4
Target #515	3	8.53953e+06	8.59428e+06	5.15341e+06	0	0	3.78806e+06	3.89263e+06	3.79304e+06	0	0	2.00962e+06	2.2431e+06	2.31973e+06	0	0	2.41491e+06	2.76495e+06	2.93171e+06	0	0	2.88046e+06	3.3986e+06	4.20942e+06	0	0	1.32611e+07	8.9358e+06	8.51942e+06	0	0
Target #531	0	4.0734e+07	4.5887e+07	2.99403e+07	8.25868e+07	8.14587e+07	3.16452e+07	3.50382e+07	3.34312e+07	5.53647e+07	5.1901e+07	1.75582e+07	1.74532e+07	1.70451e+07	0	2.43063e+07	2.64508e+07	2.6367e+07	24128529	4.66525e+07	3.63859e+07	3.02401e+07	2.62695e+07	3.07343e+07	4.84435e+07	5.4737e+07	2.82903e+06	2.6347e+06	3.02406e+06	3.2565e+06	4.19349e+06
Target #531	1	1.13495e+07	1.26509e+07	8.20723e+06	2.20978e+07	2.17907e+07	9.35197e+06	9.58969e+06	9.06961e+06	1.49124e+07	1.37793e+07	4.71645e+06	4.52713e+06	4.27527e+06	0	6.25729e+06	7.43082e+06	7.76786e+06	6.78686e+06	1.2541e+07	9.73493e+06	8.89085e+06	7.37462e+06	8.3553e+06	1.33295e+07	1.48127e+07	730136	665676	491512	860535	1.19729e+06
Target #531	2	2.44243e+06	2.80311e+06	1.89618e+06	3.78739e+06	3.59142e+06	1.66772e+06	2.03163e+06	1.6876e+06	2.23641e+06	2.16806e+06	715773	607878	596365	0	877565	1.29673e+06	1.42524e+06	1.15678e+06	2.21056e+06	1.54874e+06	1.48503e+06	1.15416e+06	1.58762e+06	1.79213e+06	2.31696e+06	23732.6	0	0	0	0
Target #531	3	3.1358e+07	3.33502e+07	2.17402e+07	194348	355920	1.91801e+07	2.12103e+07	1.96392e+07	90617	53449.2	8.77843e+06	8.84893e+06	8.43314e+06	0	0	1.53623e+07	1.44841e+07	1.39334e+07	78822.6	0	1.82738e+07	1.5907e+07	1.81731e+07	0	100107	556016	511559	592206	0	0
Target #532	0	1.49467e+07	1.73702e+07	1.25032e+07	1.8043e+07	1.78803e+07	1.96039e+07	1.88369e+07	1.85284e+07	2.17396e+07	2.02625e+07	1.35807e+07	1.43171e+07	1.33533e+07	0	1.56505e+07	1.59388e+07	1.49594e+07	1.4228e+07	1.86938e+07	1.58145e+07	1.50123e+07	1.54723e+07	1.54227e+07	1.95746e+07	1.97899e+07	4.98741e+07	4.89216e+07	5.16521e+07	5.6213e+07	6.65533e+07
Target #532	1	3.35694e+06	3.97761e+06	2.97166e+06	4.47768e+06	4.46865e+06	4.62127e+06	4.93445e+06	4.5045e+06	5.09938e+06	4.5268e+06	3.04657e+06	2.9179e+06	2.83644e+06	0	3.34042e+06	3.62305e+06	3.30569e+06	3.35487e+06	4.46688e+06	3.70868e+06	3.086e+06	3.40478e+06	3.64144e+06	4.17265e+06	4.91903e+06	1.32068e+07	1.29895e+07	1.37935e+07	1.41351e+07	1.64041e+07
Target #532	2	423586	397156	369455	427379	564709	612486	780202	689671	639215	530283	173473	185624	39634.3	0	148719	187005	216901	284602	443987	180270	238824	117583	356393	436692	578930	2.08254e+06	1.98775e+06	2.23881e+06	2.22527e+06	2.44408e+06
Target #532	3	2.13602e+06	2.17895e+06	1.32678e+06	0	0	4.07588e+06	4.64361e+06	4.16255e+06	0	0	1.03039e+06	975443	1.02318e+06	0	0	1.33543e+06	1.42234e+06	1.18797e+06	0	0	1.6463e+06	1.23795e+06	2.09263e+06	0	0	4.30325e+06	4.56452e+06	5.53127e+06	0	0
Target #562	0	6.05711e+07	6.73568e+07	3.72562e+07	9.50249e+07	8.79452e+07	1.68892e+08	1.91682e+08	1.70163e+08	2.67962e+08	2.47578e+08	9.56061e+07	9.527e+07	8.90953e+07	399059	1.50149e+08	6.99563e+07	7.46697e+07	62605093	1.33041e+08	1.21937e+08	9.37131e+07	7.75551e+07	1.08595e+08	1.88815e+08	1.86187e+08	1.85185e+08	1.88452e+08	2.43199e+08	264765998	4.82257e+08
Target #562	1	1.58013e+07	1.77752e+07	9.84934e+06	2.29184e+07	2.17288e+07	4.41837e+07	4.98872e+07	43786643	6.56339e+07	6.1456e+07	2.4554e+07	2.4268e+07	2.32656e+07	62193.5	3.79662e+07	1.84538e+07	1.87437e+07	1.66123e+07	3.22732e+07	3.01288e+07	2.40206e+07	2.00132e+07	2.83956e+07	4.7142e+07	4.5572e+07	4.73192e+07	4.79732e+07	6.11764e+07	6.53907e+07	1.20289e+08
Target #562	2	3.35935e+06	3.77079e+06	1.99385e+06	3.71122e+06	3.62977e+06	9.62064e+06	1.09712e+07	9.14228e+06	1.12375e+07	1.00929e+07	5.08315e+06	4.91e+06	4.42278e+06	0	6.06132e+06	3.68879e+06	4.11435e+06	3.42254e+06	5.1115e+06	4.90537e+06	5.35553e+06	4.23025e+06	5.76436e+06	7.60475e+06	7.43134e+06	9.72903e+06	1.02924e+07	1.316e+07	1.12261e+07	2.00553e+07
Target #562	3	3.84459e+07	4.17234e+07	2.36025e+07	506697	294220	1.06019e+08	1.21401e+08	1.01178e+08	1.08394e+06	1.31399e+06	5.16875e+07	5.12155e+07	4.87018e+07	0	514434	4.08376e+07	4.29614e+07	3.74314e+07	363172	255325	5.67885e+07	4.66052e+07	6.53567e+07	695044	474277	9.19037e+07	9.3419e+07	1.22309e+08	900689	2.10041e+06
Target #561	0	1.53383e+07	1.80397e+07	9.77819e+06	2.26636e+07	2.205e+07	4.3143e+07	4.9416e+07	4.40717e+07	6.76361e+07	6.77394e+07	2.25595e+07	2.20949e+07	2.0393e+07	0	3.58737e+07	1.5515e+07	1.69393e+07	1.49022e+07	3.45385e+07	2.53761e+07	2.34263e+07	13808118	2.84434e+07	5.08072e+07	5.15408e+07	5.06737e+07	5.18908e+07	6.42744e+07	7.42213e+07	1.37716e+08
Target #561	1	3.79848e+06	4.36959e+06	2.59136e+06	5.1384e+06	5.50295e+06	1.08376e+07	1.28135e+07	1.05256e+07	1.70044e+07	1.6926e+07	5.67258e+06	5.50622e+06	5.51896e+06	0	8.1552e+06	3.53866e+06	4078416	3.74977e+06	8.51185e+06	6.02336e+06	5.64459e+06	2.99612e+06	6.71748e+06	1.22752e+07	1.20186e+07	1.29846e+07	1.28855e+07	1.62695e+07	1.91991e+07	3.40815e+07
Target #561	2	262662	323895	0	571254	498721	1.67216e+06	2.33529e+06	2.09162e+06	2.31192e+06	2.7622e+06	1.15347e+06	460282	374873	0	1.19077e+06	310446	678101	285417	913858	539670	944065	0	1404665	1.97362e+06	2.21575e+06	2.21854e+06	2.2818e+06	3.68956e+06	3.11065e+06	5.09628e+06
Target #561	3	8.82556e+06	1.04159e+07	5.86103e+06	0	0	2.70549e+07	3.02299e+07	2.74239e+07	105835	0	1.12293e+07	1.09605e+07	1.09017e+07	0	0	8.51216e+06	9.87392e+06	8.31631e+06	0	0	1.51276e+07	7.86145e+06	1.67538e+07	112339	0	2.68121e+07	2.54979e+07	3.19046e+07	100465	211200
Target #651	0	4.46326e+06	4.5936e+06	4.85975e+06	9.05026e+06	9.19594e+06	7.42861e+06	6.71907e+06	7.63323e+06	1.62312e+07	1.70177e+07	6.22819e+06	8.38475e+06	8.89184e+06	0	1.57725e+07	9.85684e+06	1.17104e+07	1.13495e+07	1.76353e+07	1.8763e+07	7.71684e+06	1.38577e+07	1.50486e+07	2.79042e+07	2.32069e+07	6.13528e+06	7.59416e+06	8.99857e+06	2.04759e+07	2.25812e+07
Target #651	1	332132	234952	48919.2	1.38394e+06	1.19884e+06	522940	444468	409221	1.97374e+06	1.71988e+06	714481	999659	1.03624e+06	0	2.30978e+06	1.26496e+06	1.41833e+06	1.4067e+06	2.53888e+06	2.81508e+06	1.01007e+06	1.7989e+06	2.09661e+06	4.30071e+06	3.83504e+06	637238	683640	557923	2.54192e+06	2.40676e+06
Target #651	2	0	0	0	0	28641.6	101681	0	18302.5	0	42240.3	62426.5	24159.3	88968.2	0	123260	62465.5	45971.8	31260	136765	32976.6	48406.8	102278	165696	319444	202389	0	0	81667.3	0	0
Target #651	3	4.54611e+06	3.19451e+06	3.2452e+06	0	0	6.68651e+06	6.2917e+06	6.15239e+06	0	0	3.01558e+06	4.01387e+06	4.10457e+06	0	0	5.234e+06	5.84238e+06	5.64211e+06	0	0	3.96912e+06	7.70769e+06	8.33941e+06	0	0	3.30807e+06	3.75354e+06	4.3184e+06	0	0
Target #678	0	2.15795e+06	2.37942e+06	1.62033e+06	3.51263e+06	3.41126e+06	2.50548e+06	2.94367e+06	1.98173e+06	4.44223e+06	4.04122e+06	2.91772e+06	3.30295e+06	3.17963e+06	0	5.93647e+06	1.55967e+06	1.75494e+06	1.46326e+06	3.65433e+06	2.83394e+06	1.67412e+06	1.41949e+06	2.30737e+06	4.05314e+06	4.33626e+06	5.49328e+06	5.80738e+06	7.3571e+06	9.38259e+06	1.41667e+07
Target #678	1	62704.4	271202	51835.3	462913	192625	83546.3	195605	52928.8	460588	491778	220891	184581	177498	0	818860	0	141721	53085.1	220437	154057	0	32068.2	49007.8	374093	464105	713892	713116	1.02175e+06	1.21526e+06	2.28884e+06
Target #678	2	0	0	10848	0	50283	243006	0	0	0	0	0	0	0	0	0	0	0	0	0	0	0	0	0	0	0	0	47520.1	0	0	68478.8
Target #678	3	1.57393e+06	1.75984e+06	1.12556e+06	28786.9	0	1.3792e+06	1.4968e+06	1.1162e+06	0	0	0	0	0	0	0	0	0	0	0	0	1.1158e+06	592853	1.24775e+06	0	0	2.69531e+06	2.5568e+06	3.76895e+06	0	0
Target #716	0	6.37657e+06	6.99959e+06	4.89881e+06	1.13016e+07	1.13223e+07	3.55659e+06	4.24318e+06	4.88091e+06	8.32454e+06	8.84956e+06	1.14777e+06	1.2494e+06	1.28904e+06	0	1.81705e+06	3.24747e+06	3.25784e+06	3.00877e+06	4.62632e+06	4.66199e+06	2.53279e+06	2.1529e+06	2.89559e+06	4.34639e+06	3.34137e+06	1.61457e+07	1.61943e+07	1.74918e+07	1.42871e+07	1.5263e+07
Target #716	1	420314	611844	311875	1.07372e+06	1.11127e+06	161041	154732	247345	767143	734482	12864.2	11647.9	0	0	33435	176487	178567	58464.7	331873	276727	99754.5	31463.6	84590.1	257583	165084	994485	984418	1.56012e+06	1.24519e+06	1.4794e+06
Target #716	2	22370.6	60069.1	15177.9	46988.1	29331.6	0	0	35849.5	0	53527.8	0	0	0	0	0	0	0	0	0	0	0	0	0	0	0	103039	65112.5	55721.4	0	0
Target #716	3	5.80709e+06	6.53169e+06	4.343e+06	0	0	3.51683e+06	3.95293e+06	3.89493e+06	0	0	572028	608077	508776	0	0	1.7503e+06	1.8045e+06	1.73504e+06	0	0	1.37848e+06	1.04195e+06	1.50024e+06	0	0	9.37821e+06	9.30237e+06	9.96035e+06	0	0
Target #1143	0	7.51677e+06	8.45886e+06	8.21846e+06	2.07522e+07	1.93462e+07	3.0112e+06	3.39052e+06	3.98378e+06	6.03395e+06	7.44974e+06	4.24373e+06	8.62797e+06	8.1858e+06	2.20165e+06	1.34636e+07	6.54151e+06	9.69809e+06	9.28193e+06	1.28236e+07	1.78876e+07	2.69352e+06	6.90127e+06	7.38571e+06	1.39639e+07	1.35271e+07	7.18735e+06	1.2107e+07	9.2605e+06	1.48053e+07	1.56836e+07
Target #1143	1	0	188446	74066.3	938226	868446	0	34843.4	0	0	0	0	0	0	101271	0	0	0	0	0	0	0	0	0	0	0	0	0	69038.7	81810.3	0
Target #1143	2	0	0	0	0	0	0	0	0	0	0	0	0	0	0	0	0	0	0	0	0	0	0	0	0	0	0	0	0	0	0
Target #1143	3	4.52096e+06	4.72609e+06	4.71274e+06	0	0	460596	261543	577300	0	0	258816	2.7544e+06	2.67188e+06	0	0	2.7559e+06	4.17309e+06	3.69919e+06	0	0	664499	3.15928e+06	3.09734e+06	0	0	1.22794e+06	3.42979e+06	1.9187e+06	0	0
Target #1328	0	1.29647e+07	1.27893e+07	1.23065e+07	2.58037e+07	2.27094e+07	1.19458e+07	1.23711e+07	1.33778e+07	2.55974e+07	2.67485e+07	1.51671e+07	1.69687e+07	1.5196e+07	13724.9	2.79991e+07	2.07509e+07	2.19004e+07	2.10973e+07	3.48661e+07	3.68105e+07	2.5695e+07	2.11357e+07	2.54192e+07	4.08541e+07	3.93441e+07	4.07868e+07	4.13176e+07	4.05544e+07	5.80699e+07	5.76514e+07
Target #1328	1	102074	55671.3	137753	795848	597064	216575	389842	228533	674316	1.17839e+06	509464	492233	593424	0	1.26412e+06	696308	571581	526226	1.66591e+06	1.03827e+06	874651	598552	605649	1.66708e+06	1.86957e+06	901376	901356	838735	2.26914e+06	1.81117e+06
Target #1328	2	0	0	0	0	0	24972.5	0	0	0	0	0	0	0	0	0	34093.1	0	0	0	0	0	0	28551.3	0	0	0	0	0	0	0
Target #1328	3	1.18612e+07	1.11744e+07	1.05179e+07	0	0	9.91639e+06	1.20587e+07	1.13276e+07	0	0	8.08077e+06	9.28459e+06	8.13718e+06	0	0	1.17429e+07	1.17867e+07	1.14888e+07	0	19372.7	1.4037e+07	1.23228e+07	1.43249e+07	11090.8	0	2.06942e+07	2.08113e+07	1.99288e+07	0	0
Target #1597	0	5.73881e+06	3.33303e+06	1.95618e+06	6.665e+06	4.6141e+06	8.26604e+06	1.58727e+07	1.08541e+07	5.34969e+06	4.64869e+06	3.39814e+07	2.61184e+07	2.26762e+07	248238	4.80882e+07	2.86105e+07	2.91031e+07	2.48303e+07	4.23612e+07	4.69546e+07	4.42827e+07	1.3414e+07	1.91394e+07	2.92385e+07	2.15081e+07	1.09372e+08	8.95888e+07	8.20686e+07	1.13867e+08	1.08905e+08
Target #1597	1	0	0	0	24986.3	0	0	326237	0	0	0	606140	177162	220014	0	947680	240100	0	286658	492305	675283	1.21272e+06	63195	0	193492	65241.3	4.29907e+06	1.54816e+06	1.68222e+06	1.54733e+06	1.20702e+06
Target #1597	2	0	0	0	0	0	0	0	0	0	0	0	0	0	0	0	0	0	0	0	0	0	0	46464.1	0	0	0	0	0	0	0
Target #1597	3	2.76017e+06	1.01368e+06	459585	0	0	91210.6	179902	332792	0	0	1.42812e+07	1.16085e+07	8.96136e+06	0	0	1.16953e+07	1.35041e+07	1.17726e+07	0	0	9.15872e+06	5.69295e+06	7.56304e+06	0	0	4.2606e+07	3.37699e+07	3.03376e+07	0	0
Target #1888	0	4.33202e+06	6.68854e+06	5.15451e+06	1.02911e+07	9.94155e+06	9.1118e+06	7.50066e+06	8.65014e+06	9.8044e+06	1.15651e+07	3.84271e+07	4.11117e+07	3.9413e+07	392901	6.67603e+07	4.25218e+07	4.46579e+07	4.058e+07	6.99631e+07	7.4077e+07	2.6837e+07	2.51078e+07	2.96946e+07	5.04448e+07	4.31964e+07	1.64304e+08	1.55993e+08	1.7358e+08	2.49803e+08	2.39828e+08
Target #1888	1	0	0	0	51302.7	0	0	0	0	0	0	136135	0	0	0	73544	41938	0	0	0	50980.3	0	0	0	0	0	1.62062e+06	841246	1.29779e+06	2.45655e+06	3.44136e+06
Target #1888	2	0	0	0	0	0	0	0	0	0	0	0	0	0	0	0	0	0	0	0	0	0	0	0	0	0	0	0	0	0	0
Target #1888	3	1.92878e+06	4.12318e+06	2.69599e+06	365403	116725	782778	1.11002e+06	1.02441e+06	190581	44122.5	1.53812e+07	1.80565e+07	1.7454e+07	6267.48	0	2.22424e+07	2.44373e+07	2.11968e+07	0	0	1.19426e+07	1.13727e+07	1.56767e+07	0	0	6.16652e+07	6.39334e+07	6.99908e+07	370567	0
Target #1890	0	1.29966e+07	1.32897e+07	1.10066e+07	2.05948e+07	2.10345e+07	2.16986e+07	2.16121e+07	2.03172e+07	2.76099e+07	2.83005e+07	1.30532e+07	1.49655e+07	1.3629e+07	23229.6	2.16934e+07	1.36608e+07	1.39023e+07	1.28939e+07	2.23207e+07	2.00968e+07	1.53141e+07	1.49632e+07	1.53252e+07	2.54124e+07	2.41796e+07	1.93994e+07	2.04163e+07	2.0854e+07	3.04889e+07	3.104e+07
Target #1890	1	533969	288342	223059	731855	776221	619151	520498	612111	991997	1.14404e+06	184588	260391	276709	0	441719	298051	235504	244695	703328	676619	109584	113648	356986	788199	670843	472269	428516	335936	1.24656e+06	1.05245e+06
Target #1890	2	49847.6	0	0	0	0	59031.8	0	0	0	0	0	0	0	0	0	0	0	0	0	0	0	0	0	0	0	0	0	0	0	0
Target #1890	3	6.79041e+06	7.22186e+06	5.75397e+06	0	0	1.06202e+07	1.00903e+07	8.99494e+06	0	0	6.04132e+06	6.4048e+06	5.77381e+06	0	0	6.91635e+06	7.31544e+06	6.51482e+06	0	0	8.44333e+06	7.73564e+06	8.25582e+06	0	0	8.8296e+06	9.2072e+06	9.23816e+06	0	0
Target #1891	0	1.99659e+07	2.1689e+07	1.83012e+07	3.52709e+07	3.64294e+07	2.68051e+07	2.86328e+07	2.8078e+07	3.9339e+07	4.03901e+07	1.68707e+07	1.9624e+07	1.97418e+07	1.53693e+06	2.88543e+07	1.90548e+07	1.87968e+07	1.76482e+07	3.41589e+07	2.4152e+07	2.25758e+07	1.3655e+07	2.22667e+07	3.63542e+07	3.83775e+07	3.02851e+07	3.0538e+07	3.19877e+07	4.87741e+07	4.9079e+07
Target #1891	1	0	84779	0	271920	482765	109629	332729	183751	217630	517236	0	0	0	0	248954	0	0	0	101333	0	129684	0	174458	521562	301711	69045.6	266988	248829	813946	1.18394e+06
Target #1891	2	0	0	0	0	0	0	73738.6	0	0	82122.7	0	0	0	0	0	0	0	0	0	0	0	0	0	0	0	0	0	0	0	0
Target #1891	3	1.24303e+07	1.40529e+07	1.16282e+07	0	0	1.36935e+07	1.52608e+07	1.39837e+07	0	0	6.97802e+06	7.20126e+06	7.7075e+06	0	0	9.28618e+06	1.0581e+07	9.29523e+06	0	0	1.24751e+07	8.14824e+06	1.29085e+07	0	0	1.37874e+07	1.4155e+07	1.47454e+07	69960.4	0
Target #1892	0	2.01512e+06	2.32827e+06	1.83454e+06	3.5249e+06	3.436e+06	2.89623e+06	3.15345e+06	3.15999e+06	4.32358e+06	4.55129e+06	2.26178e+06	2.53112e+06	2.454e+06	0	3.67291e+06	1.99461e+06	2.23983e+06	2.05021e+06	3.84227e+06	3.40008e+06	2.4339e+06	2.26188e+06	2.68738e+06	4.14642e+06	3.97353e+06	3.21605e+06	3.13252e+06	3.4068e+06	4.84929e+06	4.90818e+06
Target #1892	1	0	0	0	76038.9	0	39573.4	18899	19486.3	95668.6	0	0	0	0	5932.6	0	0	17125.3	0	115185	0	0	0	0	48383	0	0	43437.3	0	68296.3	0
Target #1892	2	0	0	0	0	0	0	0	0	0	0	0	0	0	0	0	0	0	0	0	0	0	0	0	0	0	0	0	0	0	0
Target #1892	3	667554	993822	761445	0	0	1.12495e+06	1.27175e+06	995490	0	0	297434	765964	512083	0	0	894362	870141	663801	0	300670	1.0014e+06	1.93556e+06	814231	0	0	923946	966899	1.10384e+06	0	0
Target #2008	0	1.52906e+07	1.20275e+07	1.03063e+07	1.15232e+07	7.87957e+06	7.55658e+06	8.74831e+06	1.1274e+07	1.64479e+07	1.5818e+07	9.90109e+06	8.11775e+06	8.63071e+06	7612.79	1.09174e+07	1.45844e+07	1.28684e+07	1.2026e+07	1.74092e+07	1.49539e+07	2.32434e+07	2.03795e+07	2.05755e+07	2.66282e+07	2.29835e+07	4.66774e+07	4.12727e+07	4.69167e+07	4.87775e+07	4.43145e+07
Target #2008	1	2.32002e+06	2.05632e+06	1.67759e+06	312910	147386	50471.4	379407	298188	84763.8	111499	34573	0	0	0	0	32511.5	34166.3	139912	71578.3	56401.5	437810	117493	49255.7	0	270537	2.02507e+06	1.51642e+06	1.78264e+06	1.56255e+06	1.27015e+06
Target #2008	2	1.24851e+07	1.16867e+07	7.07745e+06	0	0	8.91839e+06	1.09019e+07	9.36741e+06	0	0	267341	79909.6	449390	0	0	1.94572e+06	1.85259e+06	1.67561e+06	0	0	4.16681e+06	3.40935e+06	2.66137e+06	0	0	1.89449e+07	1.4484e+07	1.65891e+07	0	0
Target #2008	3	0	0	0	0	0	0	0	0	0	0	0	0	0	0	0	0	0	0	0	0	0	0	0	0	0	0	0	0	0	0
Target #2133	0	109864	158227	151964	88299	79878.4	172439	313455	314305	470064	443094	8.30114e+06	7.99048e+06	7.40002e+06	0	7.60743e+06	6.6928e+06	5.73477e+06	5.14509e+06	5.54453e+06	4.86285e+06	7.79186e+06	7.49675e+06	7.07494e+06	6.7895e+06	6.43938e+06	5.18975e+06	4.99534e+06	5.56257e+06	5.04958e+06	5.39625e+06
Target #2133	1	3.28776e+06	3.77341e+06	2.42642e+06	0	0	4.54814e+06	5.07953e+06	4.45843e+06	0	0	3.12087e+06	3.43743e+06	2.93307e+06	0	0	2.74922e+06	2.07648e+06	1.89669e+06	0	0	3.17248e+06	3.00134e+06	3.11142e+06	14679.6	15776.6	1.06208e+07	9.87535e+06	9.92026e+06	0	19064.9
Target #2133	2	0	0	0	0	0	0	0	0	0	0	0	0	0	0	0	0	0	0	0	0	0	0	0	0	0	0	0	0	0	0
Target #2133	3	0	0	0	0	0	0	0	0	0	0	0	0	0	0	0	0	0	0	0	0	0	0	0	0	0	0	0	0	0	0
Target #5007	0	3575175672	3.56429e+09	2831982163	2.81058e+09	2666423435	2.56629e+09	2.33926e+09	3143183019	4056816914	1.95799e+09	1.58412e+09	1785573117	1.45384e+09	4.27566e+08	1.48998e+09	1.6379e+09	2055271211	1497175932	1617219431	1.58061e+09	2.13115e+09	3.74726e+09	1.76663e+09	1.85303e+09	2.28781e+09	7602532197	6864192088	7699689763	2480637738	2389555476
Target #5007	1	1.91347e+08	1.90937e+08	1.50894e+08	1.51405e+08	1.42237e+08	1.35477e+08	1.24542e+08	1.63603e+08	2.15394e+08	1.03233e+08	8.14329e+07	9.31995e+07	7.44055e+07	2.23908e+07	7.52049e+07	8.67306e+07	1.06472e+08	7.65916e+07	8.53912e+07	8.25082e+07	1.10333e+08	2.00676e+08	9.31125e+07	9.48034e+07	1.18567e+08	4.07305e+08	3.65939e+08	4.12978e+08	1.32302e+08	1.2697e+08
Target #5007	2	7.7318e+06	9.24313e+06	8.29392e+06	0	0	199648	1.01297e+06	1.16397e+06	0	0	0	0	0	0	0	0	0	0	0	0	0	0	0	0	0	1.21632e+07	1.22144e+07	1.28542e+07	0	0
Target #5007	3	2.63923e+09	2626893561	1.72109e+09	0	0	1.28144e+09	1.19935e+09	1.23473e+09	0	1.44817e+06	1.05458e+07	1.01793e+07	1.10353e+07	0	0	6.64289e+06	8.3381e+06	8.0139e+06	0	0	7.66021e+06	8.80463e+06	8.22278e+06	0	0	3958475748	3.58106e+09	4.03845e+09	29176.5	0
Target #5006	0	1.69e+08	1.42326e+08	1.07289e+08	1.50002e+08	1.37148e+08	1.31196e+08	1.10566e+08	1.09567e+08	2.19266e+08	1.3009e+08	8.34408e+07	9.61299e+07	1.03728e+08	2.3326e+06	1.18569e+08	1.0324e+08	1.30382e+08	1.15648e+08	1.07542e+08	1.73218e+08	5.49539e+07	1.09264e+08	7.73284e+07	1.76068e+08	1.4178e+08	4.19018e+07	1.09686e+08	8.82998e+07	1.30457e+08	1.12168e+08
Target #5006	1	7.97039e+06	6.52012e+06	4.33932e+06	6.10592e+06	5.83623e+06	4.09446e+07	2.94748e+07	2.29415e+07	9.23644e+06	5.19266e+06	1.18189e+07	1.42166e+07	1.28149e+07	0	4.81333e+06	1.5058e+07	4.97353e+06	4.38997e+06	3.82813e+06	7.01849e+06	1.04412e+07	2.65325e+07	1.45113e+07	6.38278e+06	5.60555e+06	3.39494e+06	5.82067e+06	6.18081e+06	5.34628e+06	4.59976e+06
Target #5006	2	0	12842.6	0	0	0	0	0	0	0	0	0	0	0	0	0	0	0	0	19107.3	0	0	0	0	0	0	0	0	0	0	0
Target #5006	3	0	0	0	0	0	0	0	0	0	17820.9	0	0	0	0	0	0	0	0	0	0	0	0	0	0	0	0	0	0	0	0
Target #5005	0	2.94845e+09	2.95427e+09	1.90293e+09	1.45267e+09	2.09115e+09	2.93029e+10	2.59853e+10	2.75096e+10	2.23747e+10	2.33377e+10	1.48738e+10	2.25643e+10	2.00188e+10	9.54026e+07	1.56979e+10	2.0959e+10	1.67927e+10	1.66359e+10	1.41278e+10	1.11341e+10	1.40097e+10	2.32776e+10	2.25449e+10	1.52426e+10	1.44961e+10	4.08222e+09	3.66319e+09	3.9706e+09	2.90654e+09	2.86725e+09
Target #5005	1	1.65157e+08	1.64449e+08	1.06293e+08	8.142e+07	1.1675e+08	1.63981e+09	1.46693e+09	1.54278e+09	1.28552e+09	1.32676e+09	8.30591e+08	1.2693e+09	1.13158e+09	4.73843e+06	9.01415e+08	1.18671e+09	9.39458e+08	9.31511e+08	8.04268e+08	6.22738e+08	7.83296e+08	1.3069e+09	1.25876e+09	8.67739e+08	8.27203e+08	2.2924e+08	2.03822e+08	2.22013e+08	1.60968e+08	1.58112e+08
Target #5005	2	5.96163e+07	6.02111e+07	3.74349e+07	971574	1.1626e+06	6.0658e+08	5.34576e+08	5.41694e+08	1.63423e+07	1.88126e+07	2.01633e+08	3.18349e+08	2.83245e+08	0	1.0921e+07	3.01744e+08	2.33552e+08	2.35438e+08	1.07525e+07	4.71326e+06	1.97916e+08	3.26583e+08	3.23187e+08	1.04597e+07	1.01026e+07	4.21621e+07	3.72927e+07	4.00213e+07	1.37726e+06	1.31733e+06
Target #5005	3	3.24456e+09	3.24776e+09	2.01035e+09	1.43188e+06	549770	3.15115e+10	2.81798e+10	2.82885e+10	7.66407e+06	8.78944e+07	1.08837e+10	1.71035e+10	1.51673e+10	4.30348e+06	374817	1.61904e+10	1.25277e+10	1.24796e+10	3.78429e+07	0	1.06663e+10	1.74702e+10	1.70834e+10	3.09843e+06	247983	2.42945e+09	2.19194e+09	2.38035e+09	2.35411e+06	1.60374e+06
Target #5003	0	1.13355e+08	8.62187e+07	6.62205e+07	1.19704e+08	1.14985e+08	5.934e+07	6.65883e+07	6.83054e+07	1.10634e+08	1.12988e+08	4.64494e+07	3.81017e+07	3.44642e+07	5.71205e+06	5.00758e+07	3.75708e+07	3.52031e+07	3.51843e+07	5.01378e+07	4.93973e+07	5.30352e+07	4.1935e+07	4.14353e+07	6.59156e+07	4.70545e+07	1.12521e+08	1.15903e+08	1.09572e+08	1.09915e+08	1.05887e+08
Target #5003	1	5.17772e+06	2.81994e+06	2.41249e+06	5.57754e+06	5.15444e+06	1.78784e+06	2.01485e+06	1.98129e+06	5.12041e+06	4.51986e+06	1.39233e+06	1.0914e+06	1.10459e+06	64391.8	1.92625e+06	1.41254e+06	759659	748172	1.76759e+06	1.55468e+06	1.80584e+06	1.35234e+06	1.38212e+06	2.29441e+06	1.4733e+06	3.28201e+06	3.35252e+06	1.96584e+06	3.77716e+06	3.4491e+06
Target #5003	2	856212	379603	337562	0	0	0	345636	30757.6	0	0	17327	37220.7	32186.4	0	0	14485.2	0	0	0	0	31803.8	0	0	0	0	189126	163159	0	0	0
Target #5003	3	1.2168e+08	8.6303e+07	6.78463e+07	0	0	6.01974e+07	6.7062e+07	6.35847e+07	0	0	2.73454e+07	2.20032e+07	1.96756e+07	12118.9	11220	2.1229e+07	2.04794e+07	1.9367e+07	11461.1	0	3.25419e+07	2.61192e+07	2.61698e+07	12271.6	45194.5	7.37405e+07	7.66427e+07	7.06862e+07	14920	0
Target #5002	0	5.69897e+07	4.21709e+07	6.32042e+07	4.45516e+07	5.83507e+07	6.22152e+07	3.72744e+07	4.47303e+07	6.77707e+07	5.26975e+07	3.71969e+07	5.28256e+07	3.66322e+07	3.21195e+07	3.9294e+07	4.0865e+07	4.29744e+07	4.0694e+07	4.28864e+07	5.8437e+07	4.37707e+07	5.16588e+07	5.00491e+07	5.25321e+07	4.83779e+07	6.37278e+07	6.53534e+07	6.29955e+07	7.63039e+07	7.41181e+07
Target #5002	1	1.38195e+06	753644	1.85223e+06	880208	1.57229e+06	1.03752e+06	478034	547021	1.35048e+06	973999	144730	143171	111450	1.1046e+06	231343	65638.6	268332	62484.5	66111.4	609702	108101	267711	120149	301757	168583	1.52849e+06	1.17049e+06	1.14665e+06	1.71747e+06	1.54662e+06
Target #5002	2	29247.3	0	40095.3	22921.6	30118	1.0388e+07	7.49885e+06	9.98843e+06	370039	367856	346984	1.11289e+06	1.64827e+06	6.70043e+06	274610	622622	1.85945e+06	2.80336e+06	1.27402e+06	1.61037e+06	366974	2.30911e+06	2.32994e+06	1.95258e+06	1.49444e+06	4.26856e+06	9.90755e+06	1.38401e+07	1.44069e+07	1.36924e+07
Target #5002	3	0	0	0	0	0	0	0	0	0	0	0	0	0	5045.45	0	0	0	0	0	0	0	0	0	0	0	0	0	0	0	0
Target #5001	0	5.62731e+06	5.75998e+06	4.56167e+06	9.10642e+06	8.62373e+06	4.77783e+06	5.03782e+06	4.27959e+06	9.39809e+06	8.83746e+06	2.07437e+06	2.29643e+06	2.21639e+06	20148.6	3.42443e+06	2.74629e+06	2.2254e+06	2.30762e+06	4.28598e+06	4.43243e+06	3.18371e+06	3.20372e+06	3.58451e+06	6.10151e+06	4.46262e+06	1.6015e+07	1.53983e+07	1.69844e+07	1.48642e+07	1.36906e+07
Target #5001	1	0	0	0	0	13719.1	0	0	0	0	0	0	0	0	0	0	0	0	0	0	45398	0	0	0	0	0	0	0	0	0	112965
Target #5001	2	4.84537e+06	4.51667e+06	3.14156e+06	0	0	4.01054e+06	3.73627e+06	3.51037e+06	0	0	750712	636578	700761	0	0	736860	640366	341137	0	0	1.5603e+06	1.22182e+06	1.26081e+06	0	0	7.36017e+06	7.17271e+06	7.35485e+06	0	0
Target #5001	3	0	0	0	0	0	0	0	0	0	0	0	0	0	0	0	0	0	0	0	0	0	0	0	0	0	0	0	0	0	0
Target #27	0	8.23788e+06	9.15875e+06	8.24713e+06	1.29648e+07	1.2772e+07	6.17228e+06	6.76551e+06	7.11828e+06	8.43161e+06	9.85817e+06	1.04065e+07	1.13712e+07	1.14554e+07	1.51723e+07	1.84391e+07	1.26063e+07	1.27008e+07	1.09935e+07	1.87298e+07	1.92149e+07	1.08332e+07	1.21163e+07	1.331e+07	1.86647e+07	1.90761e+07	1.41365e+07	1.47162e+07	1.41159e+07	1.89378e+07	1.96883e+07
Target #27	1	3.66261e+06	4.1364e+06	4.17955e+06	6.23797e+06	6.39378e+06	1.78523e+06	1.62444e+06	2.30667e+06	2.37403e+06	3.91153e+06	7.56976e+06	7.49159e+06	8.32205e+06	1.06688e+07	1.35462e+07	9.13284e+06	1.00448e+07	7.67138e+06	1.53173e+07	1.37328e+07	7.15123e+06	6.51327e+06	8.2462e+06	1.16213e+07	1.2917e+07	6.01619e+06	6.63708e+06	6.38267e+06	9.03836e+06	9.49046e+06
Target #27	2	1.00189e+07	1.12951e+07	1.02493e+07	1.65551e+06	1.26559e+06	7.11168e+06	7.46145e+06	7.52708e+06	266948	310881	1.33925e+07	1.45737e+07	1.40793e+07	3.56464e+06	3.3145e+06	1.75872e+07	1.73182e+07	1.53543e+07	3.90201e+06	3.53785e+06	1.56761e+07	1.50767e+07	1.69449e+07	3.05467e+06	3.04387e+06	1.42791e+07	1.57972e+07	1.52255e+07	1.66515e+06	1.8536e+06
Target #27	3	4.28522e+06	4.26091e+06	4.39975e+06	0	21892.9	1.57324e+06	1.65126e+06	1.64036e+06	0	0	3.65921e+06	4.87825e+06	4.83208e+06	171687	74615.9	6.86204e+06	6.26742e+06	4.94906e+06	287671	132789	5.09416e+06	5.20692e+06	6.41268e+06	168599	51856.4	5.66759e+06	6.27392e+06	6.23599e+06	22432.5	25558.3
Target #28	0	1.09907e+07	1.11665e+07	1.1354e+07	1.78618e+07	1.91047e+07	7.42315e+06	6.53276e+06	8.34149e+06	1.30148e+07	1.20305e+07	1.46976e+07	1.61265e+07	1.61219e+07	2.96405e+07	2.88751e+07	1.48731e+07	1.63016e+07	1.48284e+07	2.57763e+07	2.105e+07	1.88157e+07	1.28733e+07	1.61177e+07	2.76859e+07	2.49205e+07	1.77312e+07	1.73675e+07	1.80706e+07	2.74219e+07	2.74008e+07
Target #28	1	6.73537e+06	7.39184e+06	6.72971e+06	8.59574e+06	8.4898e+06	3.1823e+06	3.90576e+06	3.13287e+06	5.6935e+06	5.03593e+06	6.71139e+06	9.12049e+06	8.18034e+06	1.46569e+07	1.45615e+07	7.07665e+06	7.57799e+06	7.55904e+06	1.30339e+07	10334165	9.69589e+06	5.33908e+06	1.05234e+07	1.28986e+07	1.2944e+07	9.63753e+06	1.00502e+07	1.00742e+07	1.31052e+07	1.34342e+07
Target #28	2	3.0849e+06	3.56094e+06	3.07615e+06	4.37379e+06	3.82247e+06	347233	749183	851919	870654	1.25462e+06	2.71812e+06	4.43871e+06	6.03884e+06	1.00566e+07	9.22527e+06	4.77277e+06	5.60449e+06	4.57052e+06	8.76168e+06	6.47494e+06	4.78365e+06	1.97553e+06	3.77292e+06	5.29284e+06	5.83043e+06	3.94083e+06	4.25813e+06	3.84078e+06	6.67259e+06	5.1523e+06
Target #28	3	7.75167e+06	8.34668e+06	7.97741e+06	415767	397265	3.76366e+06	3.57195e+06	4.66174e+06	0	0	8.67278e+06	1.08994e+07	1.0179e+07	3.85403e+06	1.76222e+06	1.00033e+07	1.15526e+07	1.14346e+07	626126	323047	1.13469e+07	8.35824e+06	1.06242e+07	557621	893326	9.58549e+06	9.89318e+06	9.39386e+06	1.08669e+06	537364
Target #29	0	1.30727e+07	1.50975e+07	1.33789e+07	2.57634e+07	2.51645e+07	1.05968e+07	1.18482e+07	1.2012e+07	1.91843e+07	2.08295e+07	2.18295e+07	2.16801e+07	2.14607e+07	2.76305e+07	3.67824e+07	2.38156e+07	2.48952e+07	2.04311e+07	3.85507e+07	3.73173e+07	2.2608e+07	2.11304e+07	2.44437e+07	3.82059e+07	3.91213e+07	2.43087e+07	2.70611e+07	2.58313e+07	3.8505e+07	3.91458e+07
Target #29	1	8.30739e+06	9.23096e+06	8.08984e+06	1.27309e+07	1.26693e+07	6.10788e+06	7.11407e+06	7.28109e+06	8.28169e+06	9.58898e+06	1.0252e+07	1.09172e+07	1.14449e+07	1.40798e+07	1.86051e+07	1.24173e+07	1.294e+07	1.08101e+07	1.83369e+07	1.90218e+07	1.08481e+07	1.20069e+07	1.34704e+07	1.83192e+07	1.87806e+07	1.41415e+07	1.46321e+07	1.37866e+07	1.90007e+07	1.94811e+07
Target #29	2	3.67979e+06	4.1364e+06	4.14234e+06	6.1416e+06	6.36595e+06	1.87646e+06	1.62444e+06	2.25552e+06	2.31844e+06	3.85508e+06	7.29497e+06	7.19074e+06	8.44903e+06	9.65288e+06	1.21213e+07	9.04516e+06	1.01027e+07	7.54141e+06	1.45919e+07	1.32669e+07	7.24602e+06	6.51327e+06	7.97855e+06	1.0983e+07	1.26501e+07	6.07819e+06	6.4975e+06	6.39404e+06	8.9915e+06	9.42557e+06
Target #29	3	9.93551e+06	1.11813e+07	1.00715e+07	1.57727e+06	1.26559e+06	6.78003e+06	7.33e+06	7.2811e+06	266948	310881	1.3011e+07	1.42274e+07	1.41636e+07	3.14854e+06	3.3145e+06	1.70741e+07	1.72119e+07	1.4905e+07	3.68656e+06	3.38489e+06	1.56965e+07	1.47585e+07	1.65484e+07	2.99303e+06	2.98945e+06	1.42851e+07	1.565e+07	1.49443e+07	1.64307e+06	1.81472e+06
Target #38	0	3.38967e+07	3.5303e+07	3.27789e+07	3.50466e+07	3.43152e+07	2.59072e+07	2.48518e+07	2.46266e+07	2.34651e+07	2.60063e+07	2.14554e+07	2.28804e+07	2.16558e+07	2.46674e+07	2.76495e+07	2.89598e+07	3.07951e+07	2.60782e+07	3.04141e+07	2.84689e+07	2.9699e+07	2.89625e+07	3.05048e+07	3.11777e+07	3.14183e+07	4.34945e+07	4.5706e+07	4.44326e+07	4.18623e+07	4.26513e+07
Target #38	1	1.13647e+07	1.31529e+07	1.01603e+07	1.02595e+07	9.66266e+06	4.3591e+06	3.36622e+06	3.81742e+06	5.23845e+06	6.17549e+06	5.54142e+06	4.24381e+06	5.33948e+06	7.35407e+06	7.8926e+06	7.88796e+06	8.39534e+06	7.13084e+06	8.95708e+06	8.35162e+06	8.67229e+06	6.70148e+06	6.04692e+06	8.20477e+06	8.79598e+06	1.55637e+07	1.55634e+07	1.56717e+07	1.20112e+07	1.26336e+07
Target #38	2	2.73724e+07	2.94155e+07	2.76181e+07	1.41674e+06	1.05039e+06	2.27721e+07	2.26066e+07	2.23439e+07	126503	221405	1.68834e+07	1.88878e+07	1.83132e+07	388970	321613	2.37853e+07	2.40203e+07	2.15069e+07	388175	399096	2.54583e+07	2.34676e+07	2.52913e+07	539891	224059	2.98329e+07	3.27313e+07	3.06414e+07	1.43933e+06	1.31226e+06
Target #38	3	1.18674e+07	1.20653e+07	1.19833e+07	0	0	8.13154e+06	8.23884e+06	8.61598e+06	0	0	6.02925e+06	6.99534e+06	6.69324e+06	0	0	9.46402e+06	8.87004e+06	7.81472e+06	0	137862	9.87702e+06	8.73851e+06	9.95442e+06	0	0	1.24451e+07	1.3668e+07	1.28908e+07	0	0
Target #39	0	3.01207e+07	2.95777e+07	2.90479e+07	4.99714e+07	4.82963e+07	2.04593e+07	2.19448e+07	2.27001e+07	3.38254e+07	2.8743e+07	2.14363e+07	2.56592e+07	2.4836e+07	4.91385e+07	4.55938e+07	2.49755e+07	2.79753e+07	2.50614e+07	4.02639e+07	3.39951e+07	3.08015e+07	2.19935e+07	2.55854e+07	4.77143e+07	4.33515e+07	3.67496e+07	3.80915e+07	3.933e+07	5.8771e+07	5.78444e+07
Target #39	1	2.55214e+07	2.57155e+07	2.45113e+07	2.3151e+07	2.2235e+07	1.42901e+07	1.54673e+07	1.75369e+07	1.54779e+07	1.37297e+07	1.39856e+07	1.78894e+07	1.75845e+07	2.23704e+07	2.08157e+07	1.86142e+07	2.00165e+07	1.80613e+07	1.87167e+07	1.60357e+07	2.20327e+07	1.6848e+07	2.14212e+07	2.1815e+07	2.02705e+07	2.90931e+07	2.80592e+07	2.92141e+07	2.7157e+07	2.61209e+07
Target #39	2	8.42109e+06	1.03449e+07	8.65539e+06	6.37848e+06	6.06531e+06	3.02673e+06	2.85477e+06	4.054e+06	3.71374e+06	1.44034e+06	3.16901e+06	5.09047e+06	5.92848e+06	6.44691e+06	6.00587e+06	4.55808e+06	5.9682e+06	5.36001e+06	4.61791e+06	3.47082e+06	6.90781e+06	5.00667e+06	4.70504e+06	4.41565e+06	4.9424e+06	1.13979e+07	1.05466e+07	1.10271e+07	7.90129e+06	7.3293e+06
Target #39	3	2.06139e+07	20360238	2.01027e+07	630562	513015	1.33505e+07	1.38297e+07	1.44218e+07	0	35786.5	1.06765e+07	1.48276e+07	1.54007e+07	462882	378827	1.53795e+07	1.61113e+07	1.45674e+07	82016.1	0	1.86782e+07	1.3572e+07	1.5272e+07	171799	91925	1.97327e+07	1.98911e+07	1.95078e+07	760549	740137
Target #41	0	1.2356e+07	1.22749e+07	1.06064e+07	1.90702e+07	1.85251e+07	6.50731e+06	7.00981e+06	6.79924e+06	1.00064e+07	1.18302e+07	6.27822e+06	6.56005e+06	6.49869e+06	1.11188e+07	1.41056e+07	9.36296e+06	9.40177e+06	8.62806e+06	1.63078e+07	1.51111e+07	1.07894e+07	1.06323e+07	11614352	1.80799e+07	1.77813e+07	1.85084e+07	1.85698e+07	1.86494e+07	2.69335e+07	2.64571e+07
Target #41	1	4.00634e+06	4.00441e+06	2.56879e+06	0	1.18147e+06	7.32523e+06	7.52207e+06	7.40439e+06	1.23455e+06	3.29162e+06	6.35541e+06	2.67574e+06	5.89207e+06	1.41914e+06	2.11901e+06	1.09708e+07	8.29774e+06	1.32789e+07	7.55463e+06	6.17852e+06	4.37867e+06	9.72482e+06	1.64647e+07	6.79272e+06	3.14687e+06	2.82851e+06	1.86356e+06	1.92155e+06	2.35068e+06	0
Target #41	2	3.47623e+07	3.53446e+07	3.19268e+07	882429	861468	2.20074e+07	1.91903e+07	2.1277e+07	5.05054e+06	5.07197e+06	1.75793e+07	1.64801e+07	1.6115e+07	679198	1.23461e+06	2.90154e+07	2.90827e+07	2.32655e+07	3.4844e+06	4.17187e+06	3.03298e+07	2.85094e+07	2.93631e+07	7.39032e+06	3.25261e+06	4.37653e+07	4.42454e+07	4.61828e+07	0	258112
Target #41	3	1.32359e+07	1.38784e+07	1.17569e+07	4.75359e+06	4.85936e+06	7.45376e+06	7.27491e+06	7.5247e+06	4.32139e+06	4.70857e+06	6.58784e+06	7.07006e+06	6.30114e+06	5.31856e+06	6.53121e+06	1.02619e+07	1.03965e+07	9.95259e+06	7.11239e+06	6.23892e+06	1.13772e+07	1.03126e+07	1.06704e+07	6.1258e+06	6.6706e+06	1.64127e+07	1.66345e+07	1.65849e+07	4.4408e+06	3.28106e+06
Target #43	0	1.75526e+07	1.79356e+07	1.61901e+07	2.7685e+07	2.76912e+07	8.22996e+06	8.84813e+06	9.5749e+06	1.74646e+07	1.49281e+07	1.01254e+07	1.22948e+07	1.07576e+07	1.89604e+07	2.18964e+07	1.49268e+07	1.4262e+07	1.34448e+07	2.42884e+07	1.87491e+07	1.72222e+07	1.31093e+07	1.54591e+07	2.70158e+07	2.66699e+07	2.43809e+07	2.36723e+07	2.50798e+07	3.78682e+07	3.53975e+07
Target #43	1	9.10333e+06	8.49332e+06	7.73879e+06	1.30588e+07	1.30003e+07	2.42648e+06	3.76725e+06	2.79817e+06	6.72209e+06	6.08279e+06	2.84198e+06	4.16735e+06	3.75714e+06	8.93033e+06	9.64601e+06	5.09018e+06	7.28803e+06	6.89031e+06	1.09316e+07	9.60511e+06	6.72604e+06	4.03014e+06	7.459e+06	1.24639e+07	1.15387e+07	1.14281e+07	1.22827e+07	1.15177e+07	1.809e+07	1.67038e+07
Target #43	2	7.94019e+06	1.75942e+06	3.68502e+06	2.00023e+06	1.18147e+06	4.41787e+06	9.34084e+06	1.10239e+07	2.15544e+06	4.34596e+06	8.56474e+06	4.96562e+06	3.17334e+06	2.99926e+06	4.26885e+06	6.44585e+06	1.34289e+07	1.53038e+07	9.63955e+06	5.42149e+06	1.06099e+07	8.89054e+06	1.55997e+07	2.6069e+07	1.15e+07	7.32152e+06	824253	3.7874e+06	2.35068e+06	481663
Target #43	3	2.48967e+07	2.50141e+07	2.30667e+07	341116	279247	1.42213e+07	1.14399e+07	1.40015e+07	5.88182e+06	2.66216e+06	1.19888e+07	12668339	1.20268e+07	0	444913	1.83525e+07	1.88341e+07	1.60845e+07	3.80628e+06	8.20313e+06	1.49749e+07	1.62427e+07	1.79988e+07	5.62133e+06	1.19579e+06	2.70126e+07	2.67047e+07	2.68451e+07	450715	258112
Target #51	0	3.17302e+07	3.11881e+07	3.00223e+07	4.86186e+07	4.65337e+07	1.67116e+07	1.71425e+07	2.01506e+07	2.70968e+07	2.48427e+07	9.53635e+06	1.38366e+07	1.24223e+07	2.33605e+07	2.52835e+07	1.57926e+07	1.65887e+07	1.70999e+07	2.66764e+07	2.10358e+07	2.02961e+07	1.52357e+07	2.01769e+07	3.2086e+07	3.13761e+07	4.34134e+07	4.24593e+07	4.57604e+07	6.83156e+07	6.40868e+07
Target #51	1	1.75809e+07	1.66512e+07	1.59529e+07	2.22171e+07	2.04574e+07	9.73641e+06	7.97348e+06	7.12687e+06	1.13442e+07	1.21295e+07	4.97024e+06	6.79639e+06	6074609	1.13653e+07	1.1498e+07	8.2762e+06	7.65195e+06	8.06283e+06	1.264e+07	8.81078e+06	1.01067e+07	7.48364e+06	1.11544e+07	1.38465e+07	1.23317e+07	2.35502e+07	2.24747e+07	2.42225e+07	3.11584e+07	2.84394e+07
Target #51	2	8.60109e+06	8.39619e+06	8.82887e+06	1.09418e+07	1.06605e+07	3.4917e+06	6.76607e+06	6.45262e+06	8.03279e+06	5.8165e+06	1.46416e+06	2.2562e+06	1.58115e+06	5.49449e+06	5.0083e+06	2.72047e+06	3.21974e+06	4.25973e+06	6.48932e+06	4.63436e+06	6.02466e+06	3.73847e+06	4.59487e+06	9.10457e+06	7.85865e+06	9.69403e+06	9531064	9.46409e+06	1.0861e+07	1.08242e+07
Target #51	3	2.50397e+07	2.38295e+07	2.26627e+07	3.6346e+06	3.18572e+06	1.33467e+07	1.30188e+07	1.28402e+07	1.30048e+06	1.3339e+06	5.15195e+06	6.41908e+06	7.6046e+06	1.28439e+06	1.01354e+06	9.92117e+06	1.04506e+07	1.0873e+07	1.06284e+06	935381	1.42131e+07	1.04357e+07	1.31244e+07	1.48338e+06	1.40919e+06	2.43292e+07	2.38195e+07	2.44198e+07	2.48078e+06	2.04963e+06
Target #69	0	6.98387e+06	6.61675e+06	6.65315e+06	1.13045e+07	1.10888e+07	4.62284e+06	4.44152e+06	5.07079e+06	9.14062e+06	7.14449e+06	885668	1.49915e+06	1.65418e+06	5.56317e+06	4.49222e+06	1996066	2.36161e+06	2.84896e+06	5.98885e+06	4.37657e+06	4.84579e+06	4.38077e+06	3.74353e+06	8.37303e+06	6.76623e+06	9.76435e+06	9.84199e+06	8.89797e+06	1.47547e+07	1.40617e+07
Target #69	1	4.85556e+06	4.37488e+06	4.98588e+06	4.90713e+06	4.9148e+06	1.85119e+06	945560	2.50742e+06	2.70396e+06	1.97746e+06	295801	862619	716444	1.50072e+06	1.55068e+06	220694	1.10716e+06	1.36876e+06	1.87671e+06	1.90292e+06	2.04616e+06	1.38118e+06	1.59572e+06	2.3134e+06	1.75185e+06	7.10492e+06	7.37704e+06	8.17682e+06	6.37323e+06	5.91828e+06
Target #69	2	1.72642e+06	1.24175e+06	1.68721e+06	1.14316e+06	1.08645e+06	214234	423890	0	304897	149522	0	224897	120841	0	80758.2	207913	124727	0	100997	109117	252771	264848	0	397080	207508	1.57779e+06	2.01342e+06	1.81648e+06	1.38042e+06	1.14067e+06
Target #69	3	4.91346e+06	4.43755e+06	4.5708e+06	64768.8	42356.8	1.56317e+06	1.17617e+06	3.77358e+06	0	0	161814	364738	384968	0	0	1.15632e+06	1.36559e+06	1.54169e+06	0	0	1.92577e+06	1.4256e+06	1.49331e+06	0	0	3.67832e+06	4.51246e+06	4.64106e+06	128917	0
Target #70	0	8.4551e+06	8.16164e+06	7.25747e+06	1.12798e+07	1.14586e+07	5.87896e+06	6.74089e+06	6.10261e+06	8.72533e+06	9.60592e+06	3.37989e+06	4.42412e+06	4.74176e+06	8.87662e+06	8.97089e+06	4.50286e+06	6.72378e+06	5.88883e+06	6.42298e+06	7.47174e+06	4.6946e+06	3.97071e+06	4.2648e+06	7.93812e+06	7.4122e+06	8.3333e+06	6.81759e+06	6.61155e+06	1.0693e+07	1.00666e+07
Target #70	1	3.80673e+06	3.60007e+06	3.22688e+06	4.97203e+06	4.5522e+06	2.32331e+06	2.75904e+06	2.88959e+06	3.48201e+06	3.75368e+06	1.60103e+06	2.11024e+06	2.00106e+06	4.27947e+06	4.03769e+06	2.13698e+06	3.09691e+06	2.79062e+06	2.90674e+06	3.35673e+06	2.08022e+06	1.80267e+06	1.88055e+06	3.53001e+06	3.13021e+06	3.04173e+06	2.57225e+06	3.10969e+06	3.97204e+06	3.63852e+06
Target #70	2	3.28037e+06	2.326e+06	2.06108e+06	1.30459e+06	1.05632e+06	2.38247e+06	2.87303e+06	2.35801e+06	1.1093e+06	1.28117e+06	1.6968e+06	2.2605e+06	2.06825e+06	2.2979e+06	2.28706e+06	2.50838e+06	2.77499e+06	2.50144e+06	1.37929e+06	1.66656e+06	3.22108e+06	2.1287e+06	3.19952e+06	1.23373e+06	860810	3.38869e+06	3.65834e+06	2.46921e+06	1.65151e+06	1.04049e+06
Target #70	3	4.05411e+06	3.66648e+06	3.39575e+06	148999	147672	2.39303e+06	2.82887e+06	2.55301e+06	89117.4	181328	1.57114e+06	2.23853e+06	1.98744e+06	632260	797749	2.38451e+06	3.14432e+06	2.99848e+06	77492.1	216870	2267983	2.27404e+06	2.01233e+06	194167	201019	3.46906e+06	3.18466e+06	3.09406e+06	105248	502125
Target #72	0	7.43799e+06	8.16748e+06	8.21758e+06	1.22627e+07	1.14568e+07	1.21261e+07	1.21731e+07	1.2169e+07	1.46322e+07	1.52156e+07	7.71531e+06	9.70638e+06	9.10148e+06	1.52561e+07	1.60505e+07	9.2002e+06	9.72197e+06	9.2585e+06	1.53288e+07	1.42956e+07	9.67318e+06	1.01329e+07	9.52992e+06	1.7098e+07	1.57633e+07	1.17164e+07	1.1038e+07	1.0312e+07	1.64099e+07	1.39379e+07
Target #72	1	3.81548e+06	3.96458e+06	3.86398e+06	4.84362e+06	4.9624e+06	5.80636e+06	5.4752e+06	4.67337e+06	5.82164e+06	6.86011e+06	3.61297e+06	4.85067e+06	4.03545e+06	6.47864e+06	6.97581e+06	4.24262e+06	4.52033e+06	4.83475e+06	6.22427e+06	6.27739e+06	4.22974e+06	3.53998e+06	4.58577e+06	7.34939e+06	6.11214e+06	4.74829e+06	4.43631e+06	4.24467e+06	6.13576e+06	5.22975e+06
Target #72	2	1.46227e+06	1.42703e+06	1.18668e+06	1.80205e+06	1.64671e+06	1.78534e+06	2.55451e+06	2.37801e+06	2.21099e+06	2.53832e+06	3.16212e+06	3.25935e+06	2.41726e+06	5.9185e+06	5.58878e+06	2.25651e+06	2.20956e+06	2.4324e+06	3.43246e+06	2.58203e+06	3.22888e+06	3.01973e+06	2.47345e+06	4.57078e+06	3.80607e+06	3.10378e+06	2.18651e+06	2.68625e+06	3.5706e+06	2.10237e+06
Target #72	3	2.34632e+06	2.79947e+06	3.52485e+06	0	130814	3.99285e+06	3.93196e+06	4.69483e+06	148966	0	3.9989e+06	4.19421e+06	4.27637e+06	1.71327e+06	866009	5.39727e+06	4.79368e+06	3.66719e+06	365527	119914	5.24869e+06	4.17167e+06	3.60199e+06	700522	657397	5.25947e+06	3.89961e+06	4.23885e+06	0	210118
Target #73	0	5.98411e+06	5.46735e+06	5.20257e+06	7.9521e+06	7711149	4.03417e+06	4.4398e+06	4.18885e+06	6.08508e+06	6.07314e+06	1.70977e+06	1.90599e+06	2.25958e+06	7.71357e+06	5.32998e+06	3.58129e+06	3.49353e+06	2.1808e+06	4.66922e+06	4.08114e+06	4.96714e+06	3.36526e+06	4.39111e+06	7.07285e+06	7.02507e+06	7.83321e+06	8.00839e+06	6.83129e+06	9.3281e+06	9.43463e+06
Target #73	1	8.4551e+06	8.0067e+06	7.40099e+06	1.13095e+07	1.12634e+07	5.10033e+06	6.47026e+06	6.17155e+06	8.72533e+06	9.60592e+06	2.6061e+06	4.24895e+06	4.55289e+06	8.17478e+06	8.6623e+06	4.25635e+06	5.96913e+06	5.88883e+06	5.53414e+06	7.12001e+06	4.4496e+06	3.51569e+06	3.84428e+06	7.5495e+06	7.4122e+06	8.0644e+06	7.10164e+06	7.10779e+06	1.0693e+07	9.80388e+06
Target #73	2	945232	1.68132e+06	1.85221e+06	4.8755e+06	4.618e+06	1.66671e+06	2.13742e+06	2.68415e+06	3.1157e+06	3.43397e+06	1.30792e+06	1.92337e+06	1.9009e+06	4.79227e+06	4.6596e+06	1.93742e+06	2.78886e+06	1.80115e+06	2.47262e+06	3.21194e+06	1.93727e+06	1.30479e+06	1.48725e+06	3.68086e+06	3.3859e+06	3.94572e+06	3140279	3.73179e+06	4.79833e+06	4.11107e+06
Target #73	3	3.78975e+06	3.33627e+06	3.26742e+06	1.30459e+06	1.34023e+06	2.34212e+06	2.76658e+06	2.34981e+06	1.00244e+06	1.16966e+06	1.6968e+06	2.2605e+06	1.99706e+06	2.7971e+06	2.28706e+06	2.41711e+06	2.67134e+06	2.50144e+06	1.37929e+06	1.58242e+06	3.43396e+06	2.16502e+06	3.19952e+06	1.45708e+06	1.48769e+06	4.99956e+06	4.48484e+06	4.37491e+06	2.28494e+06	1.67976e+06
Target #146	0	122601	38077.2	0	564864	634259	75276	94101.3	143515	289796	417053	1.80167e+06	2.6213e+06	2.84328e+06	5.6958e+06	7.1917e+06	2.61559e+06	3.13695e+06	2.9757e+06	7.96842e+06	8.70178e+06	340693	1.02427e+06	1.14476e+06	2.98669e+06	3.77221e+06	1.78784e+07	2.472e+07	2.80755e+07	6.02285e+07	6.33107e+07
Target #146	1	0	0	0	0	0	0	0	0	0	0	44999.3	132426	222397	819583	1.44076e+06	105639	129911	179548	1.89668e+06	1.95447e+06	0	0	0	322281	233273	3.57245e+06	6.15098e+06	7.18457e+06	1.47436e+07	1.54225e+07
Target #146	2	0	0	0	0	0	0	0	0	0	0	0	0	0	0	0	0	0	0	100414	0	0	0	0	0	0	654097	609237	1.42597e+06	3.12207e+06	2.91649e+06
Target #146	3	125982	124936	31832.6	0	0	42150.6	0	0	0	0	1.67062e+06	2.44742e+06	2.85446e+06	0	0	3.10322e+06	3.91241e+06	3.83234e+06	0	0	410002	1.55324e+06	952827	0	0	1.43754e+07	2.06296e+07	2.40272e+07	0	0
Target #189	0	4.50272e+06	4.49794e+06	3.00914e+06	6.32147e+06	6.45601e+06	5.14158e+06	6.05202e+06	5.49532e+06	8.92566e+06	9.07877e+06	5.68313e+06	6.61803e+06	7.20676e+06	1.46837e+07	1.64134e+07	3.51751e+06	5.43335e+06	4.42387e+06	7.19923e+06	8.62638e+06	3.59488e+06	3.1207e+06	4.11627e+06	8.21201e+06	8.4539e+06	9.10208e+06	8.29705e+06	1.11448e+07	1.43439e+07	1.83912e+07
Target #189	1	1.41946e+06	1.35108e+06	927779	1.5893e+06	1.87845e+06	1.47085e+06	2.01237e+06	1.44487e+06	2.67597e+06	2.57333e+06	1.85717e+06	2.15544e+06	1.96576e+06	4.12647e+06	4.40073e+06	845655	1.50801e+06	1.17764e+06	1.90651e+06	2.72331e+06	1.05605e+06	597203	1.00597e+06	2.3684e+06	2.0441e+06	2.42635e+06	1.35482e+06	3.10243e+06	3.75298e+06	4.5526e+06
Target #189	2	620487	224210	154954	717326	987785	920840	313327	419075	693070	575991	1.28212e+06	819428	1.332e+06	1.05514e+06	1.26018e+06	780784	243935	627152	847986	984102	842196	684621	881542	643817	639973	480993	232293	277267	1.36764e+06	1.38995e+06
Target #189	3	2.90582e+06	2.86744e+06	1.84512e+06	168495	95106.9	2.91306e+06	3.55912e+06	2.93328e+06	0	89917	3.08354e+06	3.52328e+06	3.81572e+06	119543	180958	1.99718e+06	3.11264e+06	2.59596e+06	0	31214.8	1.72802e+06	1.59411e+06	2.37202e+06	0	38625.8	4.20448e+06	4.1797e+06	5.4793e+06	32947.2	109824
Target #190	0	2.01685e+06	2.3031e+06	1.70131e+06	3.23857e+06	3.76492e+06	3.96922e+06	4.02726e+06	4.10719e+06	6.45167e+06	5.35773e+06	3.43815e+06	3.24678e+06	2.86088e+06	9.77452e+06	7.18845e+06	2.60617e+06	2.97404e+06	2.02759e+06	5.53335e+06	3.99883e+06	4.5949e+06	3.03216e+06	5.09598e+06	1.01997e+07	8.94303e+06	8.15474e+06	9.89339e+06	9.84283e+06	1.19074e+07	1.83106e+07
Target #190	1	32841.1	0	40941.7	126708	164243	0	0	0	0	0	0	0	208630	2.1478e+06	0	0	0	0	0	0	2.35317e+06	0	0	628927	0	782956	3.89047e+06	2.24127e+06	3.6869e+06	6.37932e+06
Target #190	2	79375.2	30815.6	92791.1	86519.9	136852	112520	0	0	0	222842	0	113374	51870.6	0	0	494648	0	0	131372	0	991949	341301	652618	1.65121e+06	1.61391e+06	790300	1.09175e+06	1.48596e+06	1234534	1.99303e+06
Target #190	3	2.15732e+06	2.27096e+06	1.55263e+06	849869	963242	3.26825e+06	3.30522e+06	2.87824e+06	369120	390849	2.49487e+06	2.39043e+06	2.61963e+06	580935	984637	2.23395e+06	2.41836e+06	1.72046e+06	636767	691246	3.38939e+06	1.98651e+06	3.81199e+06	551727	595365	5.29273e+06	5.75242e+06	6.3356e+06	1.63228e+06	2.02655e+06
Target #210	0	7.52758e+06	8.17865e+06	5.55921e+06	7.77536e+06	7.27102e+06	1.18697e+07	1.33395e+07	1.22991e+07	1.58253e+07	1.48464e+07	5.16871e+06	5.41942e+06	5.35716e+06	8.55834e+06	8.71751e+06	5.10438e+06	6.53353e+06	5.1036e+06	6.56276e+06	8.05182e+06	6.89202e+06	5.3307e+06	6.95954e+06	9.84052e+06	8.92625e+06	1.43988e+07	1.43256e+07	1.70739e+07	1.17929e+07	1.50498e+07
Target #210	1	119458	343022	1.20568e+06	2.0765e+06	1.9282e+06	1.98566e+06	2.73947e+06	1.68029e+06	4.20788e+06	3.71756e+06	282449	64093.4	0	2.14947e+06	2.35559e+06	450360	290576	0	1.6779e+06	2.06225e+06	1.08036e+06	672459	625512	2.41441e+06	2.61401e+06	3.68815e+06	5.00499e+06	4.69856e+06	3.07092e+06	3.86291e+06
Target #210	2	1.50194e+06	931826	522120	355616	304481	735236	591169	1.17867e+06	647354	649448	563486	1.24735e+06	666696	406509	425733	879513	966896	1.11129e+06	172746	221851	727924	803055	996765	252786	185028	625812	196486	928327	505652	692308
Target #210	3	3.13628e+06	3.15045e+06	2.09256e+06	17673.1	12105.8	5.83101e+06	6.55567e+06	5.76026e+06	0	34525.9	2.01616e+06	2.32887e+06	2.50249e+06	0	20181.3	2.13476e+06	2.89751e+06	2.08612e+06	0	0	2.32538e+06	1.84529e+06	2.40185e+06	0	0	3.63518e+06	3.11195e+06	3.65177e+06	50427	90663.2
Target #213	0	3.28364e+06	4.41373e+06	3.07369e+06	6.28178e+06	5.95317e+06	6.65977e+06	5.64381e+06	6.16177e+06	8.46568e+06	7.48958e+06	2.02499e+06	961605	972116	2.92486e+06	2.76597e+06	2.3698e+06	2.43027e+06	1.11584e+06	3.78879e+06	2.14647e+06	4.73389e+06	2.39769e+06	4.44192e+06	8.3695e+06	7.28576e+06	1.15861e+07	1.34355e+07	1.32379e+07	1.47225e+07	2.27089e+07
Target #213	1	0	0	0	407583	1.50257e+06	0	0	0	0	0	0	0	0	0	0	0	0	0	0	0	315475	0	0	0	119060	0	0	0	3.43338e+06	5.80982e+06
Target #213	2	0	0	0	36703.3	0	0	0	0	0	0	0	0	0	0	0	0	0	0	0	0	0	0	0	0	0	0	0	0	26096.5	1.22136e+06
Target #213	3	1.7383e+06	2.84445e+06	2.05426e+06	22805.1	0	4.34005e+06	4.72091e+06	3.30656e+06	0	0	752403	871062	515556	0	0	1.56721e+06	1217275	850373	0	0	2.7915e+06	1.02279e+06	2.84464e+06	0	0	5.59998e+06	6.64616e+06	5.96694e+06	0	58830.5
Target #214	0	3.97304e+06	4.21717e+06	3.2905e+06	6.45524e+06	7.04829e+06	1.00042e+07	1.06958e+07	9.55779e+06	1.36983e+07	1.29638e+07	3.63582e+06	3.96915e+06	3.87781e+06	5.84285e+06	7.45507e+06	3.77119e+06	3.62049e+06	3.09146e+06	7.04423e+06	6.12145e+06	4.74938e+06	4.36095e+06	5.86795e+06	1.0677e+07	9.98209e+06	9.71347e+06	1.05179e+07	1.19405e+07	1.38716e+07	1.9515e+07
Target #214	1	212168	0	0	1.87329e+06	2.02846e+06	3.03823e+06	5.74272e+06	3.79665e+06	3.90742e+06	3.56978e+06	314913	1.16014e+06	1.29378e+06	1.85656e+06	2.25747e+06	0	2.47578e+06	1.53445e+06	1.90666e+06	1.52724e+06	1.92045e+06	1.06983e+06	0	2.94198e+06	2.41674e+06	2.0217e+06	0	0	3.78223e+06	5.42177e+06
Target #214	2	0	0	0	330670	285397	373674	665710	1.03449e+06	496702	597352	153046	0	0	96313	155325	0	0	0	259412	82508.1	0	0	0	152153	293508	0	97264.1	0	914922	979336
Target #214	3	2.24488e+06	2.4404e+06	2.00684e+06	0	0	6.86876e+06	7.22881e+06	5.60767e+06	0	0	1.86042e+06	1.85487e+06	2.17306e+06	0	0	1.93708e+06	2.02294e+06	1.73863e+06	0	0	2.77507e+06	1.35434e+06	3.15406e+06	0	0	4.703e+06	5.13059e+06	5.75365e+06	74970.3	0
Target #216	0	5.05645e+06	4.79536e+06	3.02876e+06	7.29701e+06	6.20018e+06	7.42535e+06	8.05608e+06	7.80422e+06	1.25312e+07	1.22844e+07	4.63546e+06	5.5024e+06	5.56639e+06	1.15373e+07	1.15164e+07	4.05882e+06	5.25933e+06	4.22834e+06	8.38524e+06	9.03267e+06	4.38412e+06	4.2448e+06	5317910	1.04445e+07	1.03599e+07	8.57093e+06	7.40182e+06	9805975	1.38829e+07	1.80663e+07
Target #216	1	0	0	0	0	0	188500	0	170143	248506	829335	273662	432864	509939	1.38309e+06	1.40276e+06	54869.3	311673	386666	333835	801021	0	32549	201395	511383	146279	0	0	0	0	0
Target #216	2	0	0	0	0	0	0	0	0	0	0	0	0	0	0	0	0	0	0	0	0	0	0	0	0	0	0	0	0	0	0
Target #216	3	4.63033e+06	4.17615e+06	2.51845e+06	0	0	6.49331e+06	6.67693e+06	6.48444e+06	0	0	3.36808e+06	3.82467e+06	3.7585e+06	0	0	3.22494e+06	3.96565e+06	3.02517e+06	0	142547	2.58466e+06	2.96867e+06	3.92121e+06	41715.7	35405.6	5.42033e+06	2.78901e+06	6.02446e+06	0	0
Target #218	0	3.69537e+06	4.2436e+06	2.9877e+06	5.64774e+06	6.80696e+06	6.54693e+06	7.22996e+06	5.28523e+06	9.08885e+06	9.67639e+06	2.84146e+06	3.87344e+06	4.35257e+06	6.85754e+06	8.15686e+06	2.42578e+06	3.46653e+06	3.36985e+06	7.01065e+06	5.62232e+06	3.99243e+06	4.05496e+06	4.56396e+06	9.74974e+06	8.94769e+06	1.0114e+07	1.15259e+07	1.3407e+07	1.70025e+07	2.18069e+07
Target #218	1	1.12536e+06	1.2013e+06	798212	1.5377e+06	1.87578e+06	2.0972e+06	2.27992e+06	1.3681e+06	2.31951e+06	2.34139e+06	727349	1.3844e+06	834267	1.73914e+06	2.0472e+06	964642	818409	908932	2.00331e+06	1.69002e+06	805017	789476	1.25632e+06	2.499e+06	2.40925e+06	2.68203e+06	3.59129e+06	3.64961e+06	4.87473e+06	5.90668e+06
Target #218	2	0	0	0	49946.4	0	0	0	0	0	0	0	0	0	0	0	0	0	0	0	0	0	0	37639.2	0	0	0	49695.5	0	0	0
Target #218	3	3.26111e+06	3.42881e+06	2.52986e+06	0	0	5.50849e+06	6.7294e+06	5.09592e+06	0	0	1.89396e+06	3.34013e+06	2.76025e+06	0	0	2.76767e+06	2.67669e+06	2.42407e+06	32690.6	0	3.22434e+06	3.37856e+06	3.88095e+06	56190.4	0	7.00324e+06	7.68916e+06	9.54027e+06	0	0
Target #221	0	2.11521e+06	2.7435e+06	2.20504e+06	8.38402e+06	8.66991e+06	1.1368e+06	1.91064e+06	1.66748e+06	4.61502e+06	4.58168e+06	243862	111523	107926	0	33911.2	64189.9	0	116004	0	0	0	0	483980	90719.3	0	1.84669e+07	1.75901e+07	1.92057e+07	1.21788e+07	1.17069e+07
Target #221	1	104253	189932	77689.6	1.5224e+06	1.39396e+06	250778	209397	55465.1	607745	712095	0	0	0	0	0	0	0	0	0	0	0	0	0	0	0	2.94593e+06	2.92042e+06	2.97147e+06	2.13786e+06	1.71187e+06
Target #221	2	0	33758.8	22795.5	126225	130328	0	0	74310.9	0	0	0	0	0	0	0	0	0	0	0	0	0	0	0	0	0	1.07147e+06	1.00318e+06	985134	201422	118591
Target #221	3	4.43294e+06	5.25964e+06	3.34193e+06	0	0	3.10236e+06	3.31522e+06	3.19843e+06	0	0	34144.2	0	0	0	0	0	53706.3	49756.2	0	0	97838.9	76327.2	39647.1	0	0	2.95433e+07	2.74342e+07	2.90234e+07	0	0
Target #225	0	488547	799393	343366	2.48279e+06	2.42548e+06	1.32816e+06	1.39109e+06	1.61681e+06	4.98334e+06	5.505e+06	426843	447582	298293	1.03324e+06	1.06501e+06	475394	551875	350505	1.49925e+06	1.53074e+06	721753	697225	881979	3.26278e+06	1.92405e+06	3.18152e+06	3.69684e+06	3.99688e+06	5.06742e+06	5.60363e+06
Target #225	1	0	25508.8	0	179124	192417	85528	71380.5	60328.2	658465	683794	0	0	0	0	0	0	0	0	0	0	0	0	0	187041	146551	283841	250844	421949	576957	547675
Target #225	2	24083.3	0	0	0	0	0	26130.3	0	0	0	0	0	0	0	0	0	0	0	0	0	0	0	0	0	0	0	0	72918	58077.8	40630.2
Target #225	3	2.35621e+06	2.80493e+06	2.05047e+06	0	0	3.06979e+06	3.37185e+06	3.24859e+06	62912.9	27337.5	513899	444032	504673	0	0	750357	469410	368280	0	0	854399	1.03454e+06	1.37983e+06	38971.5	0	3.20293e+06	7.03385e+06	1.0542e+07	146025	0
Target #243	0	1.69613e+06	1.59809e+06	976249	2.21301e+06	1.57673e+06	7852934	8.78019e+06	7.75352e+06	1.23773e+07	1.1135e+07	3.34939e+06	3.32543e+06	3.43716e+06	6.44464e+06	6.15174e+06	2.79819e+06	3.69792e+06	2.91688e+06	5.43773e+06	5.74989e+06	3.67257e+06	3.22102e+06	4.23673e+06	8.60879e+06	7.87842e+06	4.25516e+06	1.88383e+06	2.63127e+06	4.79963e+06	4.62537e+06
Target #243	1	459979	306677	232320	666597	529865	2.32846e+06	2.50739e+06	1.99868e+06	3.16511e+06	2.86783e+06	753979	807460	845948	1.68685e+06	1.60678e+06	514676	1.02179e+06	657656	1.19436e+06	1.35824e+06	967377	725312	988614	2.3487e+06	2.19517e+06	974054	814085	654924	954730	415682
Target #243	2	0	238339	19646.5	20655	23101.3	494723	114308	326487	310498	393552	223126	283354	134346	227193	110392	389229	267995	232903	63340.7	85511.7	132334	773690	128025	52208.4	180885	215738	0	26273.4	195002	228292
Target #243	3	1.05997e+06	1.05286e+06	524092	54676.7	71569.2	5.03785e+06	5.63801e+06	4.68719e+06	56636.1	20112.2	1.77171e+06	1.70411e+06	1.78363e+06	0	0	1.73901e+06	2.04075e+06	1.65542e+06	0	0	2.20142e+06	1.75276e+06	2.31803e+06	0	0	1.61734e+06	920571	1.59984e+06	92311.7	259897
Target #244	0	2.95975e+06	3.8978e+06	2.44414e+06	5.25036e+06	4.65707e+06	2.26522e+06	2.63521e+06	2.02755e+06	3.30883e+06	2.51297e+06	801537	842372	724262	1.39915e+06	1.46134e+06	863747	843351	503814	1.41649e+06	1.26834e+06	1.67971e+06	1.0067e+06	1.7549e+06	3.20829e+06	3.39973e+06	1.19912e+07	1.18012e+07	1.46198e+07	1.51341e+07	2.71307e+07
Target #244	1	672824	857906	696298	1.68403e+06	1.00178e+06	0	0	132110	0	0	0	0	0	0	0	15578.8	0	0	0	270304	170511	379337	0	0	0	4.07445e+06	3.52831e+06	5.05102e+06	6.01918e+06	8.69421e+06
Target #244	2	141983	154557	202715	481743	828428	333769	278443	0	119106	109024	0	31627.7	0	0	0	0	0	0	0	0	0	0	0	260610	69069.8	1.57105e+06	1.27403e+06	1.66297e+06	1.7797e+06	3.00605e+06
Target #244	3	1.99707e+06	2.79746e+06	1.66816e+06	0	0	1.79656e+06	2.062e+06	1.88192e+06	56508.3	0	490551	417004	364047	23458	0	569702	528853	188387	0	0	1.09353e+06	749790	1.31597e+06	0	0	6.18459e+06	6.65014e+06	7.41844e+06	119074	372546
Target #381	0	3.20802e+06	4.02974e+06	2.38579e+06	1.05373e+07	1.05039e+07	2.31474e+06	2.76133e+06	2.65913e+06	7.57745e+06	7.902e+06	31635.7	25679.5	26627.3	35442.3	212814	0	35798.3	0	81873.5	145546	113648	251277	61201.9	1.36139e+06	321965	2.68146e+07	2.59843e+07	2.71358e+07	1.92946e+07	1.82072e+07
Target #381	1	143594	226947	120940	1.2407e+06	1.12805e+06	52294.1	83812.2	104042	857754	819159	0	0	0	0	0	0	0	0	0	0	0	0	0	40918	0	3.13681e+06	2.59926e+06	3.45291e+06	2.47922e+06	2.14405e+06
Target #381	2	0	0	25599.8	28459.3	131562	0	0	0	27979.8	0	0	0	0	0	0	0	0	0	0	0	0	0	0	0	0	774182	1.10905e+06	928668	243514	237997
Target #381	3	6.26812e+06	8.10378e+06	5.01782e+06	0	0	4.55376e+06	5.60352e+06	5.11765e+06	0	0	108236	113185	58165.2	0	0	0	0	0	0	0	144385	113159	324093	0	0	3.2163e+07	3.15264e+07	3.22649e+07	0	0
Target #443	0	2.61363e+06	2.57908e+06	2.16094e+06	5.23758e+06	4.78184e+06	2.67437e+06	2.94354e+06	3.25172e+06	4.29411e+06	4.91094e+06	2.08738e+07	2.23503e+07	2.00396e+07	2.7779e+07	3.48561e+07	2.72257e+07	3.53135e+07	2.97261e+07	5.69519e+07	5.57839e+07	1.87439e+07	2.01707e+07	2.44681e+07	4.37785e+07	3.3389e+07	4.05317e+07	5.6529e+07	6.23684e+07	8.91001e+07	9.92764e+07
Target #443	1	78839.8	77843.5	64724.4	251449	176873	62460.9	0	0	184592	250067	2.25558e+06	2.89208e+06	2.82699e+06	3.31297e+06	4.21682e+06	3.46009e+06	4.36485e+06	3.73829e+06	7.55943e+06	6.90824e+06	2.07005e+06	2.42284e+06	2.91623e+06	5.16124e+06	4.07302e+06	4.86992e+06	7.29225e+06	7.90699e+06	1.19406e+07	1.33753e+07
Target #443	2	0	0	0	0	0	0	0	0	0	0	188473	178709	288390	91294.1	431264	510306	518159	426200	788606	1.06061e+06	210924	108027	178883	717256	294807	527282	1.17806e+06	1.5245e+06	1.65411e+06	2.08778e+06
Target #443	3	1.55174e+06	1.49861e+06	1.13099e+06	0	0	667457	453060	480906	0	0	1.07363e+07	1.17859e+07	1.05951e+07	0	0	1.64733e+07	1.93271e+07	1.67133e+07	0	0	1.07273e+07	1.15342e+07	1.4438e+07	0	0	1.71131e+07	2.33311e+07	2.51142e+07	0	0
Target #514	0	1.28247e+06	1.38554e+06	900058	4.37209e+06	4.33398e+06	377453	0	432312	2.95749e+06	3.07377e+06	0	0	0	0	0	0	0	0	0	0	0	0	0	358393	86440.5	1.10768e+07	1.08988e+07	1.12436e+07	8.16507e+06	7.66447e+06
Target #514	1	0	0	0	310384	177391	28746.9	0	0	168677	116636	0	0	0	0	0	0	37200.8	0	0	0	30946.4	0	55138.3	0	0	839783	1.06529e+06	1.15486e+06	625491	562610
Target #514	2	0	0	0	0	0	0	0	0	0	0	0	0	0	0	0	0	0	0	0	0	0	0	0	0	0	0	44023.8	40655.6	0	0
Target #514	3	2.70198e+06	3.16036e+06	1.91749e+06	0	0	1.79529e+06	2.15697e+06	2.00422e+06	0	0	0	0	0	0	0	0	0	0	0	0	0	0	119567	0	0	1.28832e+07	1.28163e+07	1.37093e+07	0	0
Target #523	0	660758	828458	416031	1.34114e+06	1.43378e+06	2.78878e+06	2.90328e+06	3.01835e+06	5.36191e+06	5.47121e+06	3.06105e+06	3.80451e+06	3.84036e+06	4.24559e+06	4.81679e+06	5.5369e+06	5.19224e+06	4.84331e+06	8.61278e+06	8.71069e+06	5.3185e+06	4.98312e+06	6.02632e+06	1.10017e+07	8.1936e+06	2.96087e+06	3.59191e+06	3.8467e+06	4.0058e+06	4.61006e+06
Target #523	1	0	0	0	0	0	140409	123663	42501.8	435667	314636	105588	184527	123910	296807	196456	219356	352410	44286.2	491017	570829	340888	154787	477216	1.05488e+06	779734	50195	50879.3	125812	51719.1	329669
Target #523	2	0	0	0	0	0	0	0	0	0	0	0	0	0	0	34270.2	0	0	0	0	44098.1	0	0	35430.5	0	0	0	0	0	0	0
Target #523	3	352282	488226	422723	0	0	2.62347e+06	2.90664e+06	2.63022e+06	0	0	1.8057e+06	2.14421e+06	1.91061e+06	0	0	2.84284e+06	3.17079e+06	2.72363e+06	0	0	3.37969e+06	3.07841e+06	3.86617e+06	0	0	63661.5	43473.1	230994	0	0
Target #552	0	736468	964122	360451	1.13892e+06	852553	464445	726333	394251	696686	620547	2.12802e+06	2.3591e+06	2.11622e+06	2.56445e+06	3.46575e+06	2.00189e+06	2.03568e+06	1.69623e+06	3.26312e+06	3.16751e+06	2.02086e+06	1.85747e+06	2.2179e+06	3.89599e+06	4.14747e+06	7.58829e+06	4.62421e+06	4.501e+06	6.43617e+06	6.28595e+06
Target #552	1	0	0	0	0	0	0	0	0	0	0	39643.6	0	38536.5	0	0	0	0	0	0	0	0	0	99191.1	0	46921.1	349993	64424.9	115968	471819	125532
Target #552	2	0	0	0	0	0	0	0	0	0	0	0	0	0	0	0	0	0	0	0	0	0	0	0	0	0	0	0	0	0	0
Target #552	3	1.1392e+06	924631	470639	0	0	501978	461835	589508	0	0	1.20962e+06	1.35297e+06	1.53701e+06	0	0	1.42676e+06	1.13627e+06	990303	0	0	1.12336e+06	1.23055e+06	1.5825e+06	0	0	4.73565e+06	2.98737e+06	3.09001e+06	0	0
Target #690	0	1.70013e+07	1.74968e+07	1.37492e+07	3.64866e+07	3.15282e+07	2.49816e+07	2.4456e+07	2.89474e+07	3.29444e+07	3.49274e+07	1.62934e+08	1.55531e+08	1.51235e+08	1.86099e+08	2.31543e+08	1.51585e+08	1.93931e+08	1.62838e+08	2.88091e+08	3.09918e+08	8.17818e+07	8.776e+07	1.08332e+08	1.8284e+08	1.54428e+08	1.00453e+09	9.67195e+08	1.05639e+09	1.58331e+09	1.55597e+09
Target #690	1	1.15282e+06	1.07615e+06	740420	3.02819e+06	2.30515e+06	1.90586e+06	1.81731e+06	2.58171e+06	2.76835e+06	2.68191e+06	1.65101e+07	1.55407e+07	1.43851e+07	1.83097e+07	2.34324e+07	1.49113e+07	1.99841e+07	1.58387e+07	2.82146e+07	3.1112e+07	7.52811e+06	8.11411e+06	1.04878e+07	1.78347e+07	1.52979e+07	1.02877e+08	9.83492e+07	1.08525e+08	1.61132e+08	1.60574e+08
Target #690	2	0	34931.9	0	0	0	0	45270.7	51353.7	45674.1	44370.9	3.80699e+06	3.77024e+06	3.51641e+06	3.34219e+06	4.3673e+06	3.44537e+06	4.7257e+06	4018062	4.98283e+06	6.15365e+06	1.46353e+06	1.48448e+06	1.98959e+06	2.52915e+06	2.63314e+06	2.62121e+07	2.44343e+07	2.46725e+07	2.79088e+07	2.61573e+07
Target #690	3	9.91614e+06	1.13994e+07	8.46232e+06	0	0	7.39148e+06	7.52553e+06	7.61973e+06	0	0	8.55059e+07	8.13895e+07	7.90764e+07	0	0	8.84576e+07	1.1116e+08	9.27538e+07	0	0	4.81682e+07	5.13314e+07	6.27455e+07	42522.3	0	4.25865e+08	4.09657e+08	4.46249e+08	1.09069e+06	1.36674e+06
Target #843	0	543025	814275	71342.4	4.80315e+06	2.80277e+06	140227	161553	218773	634985	397711	8.44494e+06	5.67206e+06	4.40029e+06	3.80531e+06	5.4385e+06	5.59931e+06	4.4382e+06	3.54886e+06	9.44934e+06	7.2248e+06	3.85224e+06	3.82429e+06	3.72099e+06	6.50481e+06	4.81635e+06	1.31404e+08	5.18623e+07	6.1992e+07	9.4751e+07	6.23887e+07
Target #843	1	0	0	0	39452.3	0	0	0	0	0	0	0	33095.8	0	0	50358.4	88589.5	0	0	0	47646.3	0	41132.5	0	37817.5	0	1.10942e+07	2.98841e+06	4.19624e+06	7.23304e+06	4.05149e+06
Target #843	2	0	0	0	0	0	0	0	0	0	0	0	0	0	0	0	0	0	0	0	0	0	0	0	0	0	0	0	0	0	0
Target #843	3	243243	325378	32076.8	0	0	0	0	0	0	0	5.46612e+06	3.05609e+06	2.47156e+06	0	0	3.00861e+06	2.41191e+06	1.84803e+06	0	0	2.83009e+06	1.96822e+06	2.65223e+06	0	0	5.3328e+07	2.08211e+07	2.56192e+07	0	0
Target #1004	0	1.37902e+06	1.68471e+06	1.1017e+06	3.93653e+06	3.47791e+06	2.49294e+06	2.53781e+06	3.17668e+06	3.31411e+06	3.8425e+06	1.99051e+07	1.86187e+07	1.82497e+07	2.40575e+07	2.90651e+07	1.8093e+07	2.43504e+07	1.94001e+07	3.55734e+07	3.79182e+07	9.5609e+06	1.0258e+07	1.27626e+07	2.28358e+07	1.90467e+07	1.28676e+08	1.24727e+08	1.37438e+08	2.04058e+08	1.99084e+08
Target #1004	1	0	0	0	36503.7	0	0	0	57214.7	0	0	877658	624802	964549	1.39758e+06	1.82134e+06	821641	1.18125e+06	640642	2.05917e+06	2.82494e+06	55616.6	209205	556605	1.31799e+06	1.04712e+06	1.02711e+07	1.05464e+07	1.13239e+07	1.76393e+07	1.6734e+07
Target #1004	2	0	0	0	0	0	0	0	0	0	0	61487.5	60109.7	0	0	0	42028.8	0	0	61770.6	58750.8	0	0	0	0	0	1.82675e+06	1.59431e+06	1.64901e+06	1.82377e+06	1.62109e+06
Target #1004	3	1.58572e+06	1.68719e+06	823136	0	268792	837292	560683	522255	34874.9	75473.5	1.01215e+07	1.01417e+07	9.46627e+06	35801.3	93517.2	1.01209e+07	1.39426e+07	1.12676e+07	136500	48303.8	6.1281e+06	7.16448e+06	8.54316e+06	346245	208372	5.24562e+07	4.94534e+07	5.40009e+07	283602	176709
Target #1057	0	5.44635e+06	6.55522e+06	4.32517e+06	4.99223e+06	5.04035e+06	6.62756e+06	7.79101e+06	8.62821e+06	7.24978e+06	7.90535e+06	1.40673e+06	1.54781e+06	1.3241e+06	633394	1.20118e+06	1.00705e+07	5.17483e+06	6.81536e+06	6.63284e+06	5.41477e+06	1.45404e+07	6.98278e+06	1.08559e+07	7.8338e+06	9.25863e+06	1.68758e+07	1.6918e+07	1.70471e+07	8.57789e+06	8.08762e+06
Target #1057	1	0	236868	153801	72902.5	36170.3	130124	0	432616	43400.7	313371	0	0	0	0	0	115974	217054	128362	0	0	0	0	379609	0	0	0	0	0	81288.1	0
Target #1057	2	0	0	0	0	0	0	0	0	0	0	0	0	0	0	0	0	0	0	0	0	0	0	0	0	0	0	0	0	0	0
Target #1057	3	2.3613e+06	2.86248e+06	1.99493e+06	0	0	2.08333e+06	1.96988e+06	1.94198e+06	0	0	99952.9	174618	131885	0	0	94580.5	93117	52459.5	0	0	0	216222	100995	0	0	6.00711e+06	5.93788e+06	5.64975e+06	0	0
Target #1080	0	119161	314011	37735.8	1.89021e+06	1.48062e+06	443947	124482	511456	712514	728291	7.63734e+06	5.95632e+06	5.11674e+06	4.99177e+06	6.69907e+06	5.51539e+06	5.13929e+06	4.23693e+06	9.65148e+06	8.96529e+06	3.01875e+06	3.39239e+06	3.68576e+06	5.97419e+06	5.10896e+06	6.78499e+07	33685166	3.92454e+07	5.85428e+07	4.56251e+07
Target #1080	1	0	0	0	0	0	0	0	0	0	0	0	0	0	0	47199.6	0	0	0	0	0	0	0	0	0	43919.7	3.24408e+06	405240	1.6735e+06	3.28338e+06	2.15209e+06
Target #1080	2	73000.5	111789	0	0	0	27594.8	0	0	0	0	2.99334e+06	2.6318e+06	2.17069e+06	0	0	1.90462e+06	1.95756e+06	1.37113e+06	0	0	1.27299e+06	1.2131e+06	1.55713e+06	0	0	2.47418e+07	1.34774e+07	1.47877e+07	52707	0
Target #1080	3	0	38062.2	31444.1	0	0	0	0	0	0	0	0	51716.7	0	0	41594.1	0	0	0	0	0	0	0	0	44220.7	49737.7	502745	109604	58905.1	0	0
Target #1152	0	9.18817e+06	9.1584e+06	5.02917e+06	1.2348e+07	1.1259e+07	5.11303e+06	5.14883e+06	4.9012e+06	7.75018e+06	7.92166e+06	889868	1.01743e+06	499516	712550	1.0195e+06	466443	469586	301529	1.12704e+06	1.23335e+06	820797	669552	834215	2.26573e+06	1.27625e+06	1.20136e+07	1.13188e+07	1.13031e+07	8.10814e+06	7.59335e+06
Target #1152	1	184288	184205	101378	502925	224175	38699.7	0	0	128167	125169	0	0	0	0	0	0	0	0	0	0	0	0	0	0	0	138111	169148	104964	45457.4	91560.1
Target #1152	2	0	0	0	0	0	0	0	0	0	0	0	0	0	0	0	0	0	0	0	0	0	0	0	0	0	0	0	0	0	0
Target #1152	3	9.92987e+06	9.97376e+06	5.89369e+06	0	0	5.36046e+06	5.9173e+06	5.14419e+06	0	0	883032	537436	593993	0	0	178566	214592	210684	0	0	596946	625272	390414	0	0	8.07217e+06	7.37285e+06	7.27171e+06	0	0
Target #1211	0	2.54264e+06	3.32786e+06	1.3841e+06	9.0997e+06	6.30845e+06	2.71603e+06	2.34841e+06	2.79071e+06	3.49137e+06	3.41058e+06	1.94485e+06	1.06014e+06	869305	723577	774591	1.12637e+06	745847	803676	1.5898e+06	1.56406e+06	1.83517e+06	1.43854e+06	1.71981e+06	2.72931e+06	1.41489e+06	4.04314e+07	1.47547e+07	1.65943e+07	1.34986e+07	9.7596e+06
Target #1211	1	0	0	0	248961	145314	0	0	0	38143.9	37800.7	0	0	0	0	0	0	0	0	0	0	0	0	58123.2	0	0	2.186e+06	126128	627000	142991	209224
Target #1211	2	0	0	0	0	0	0	0	0	0	0	0	0	0	0	0	0	0	0	0	0	0	0	0	0	0	399376	0	0	0	0
Target #1211	3	2.67581e+06	3.33977e+06	1.40575e+06	0	0	2.80299e+06	2.85174e+06	2.61762e+06	0	48002.9	713749	375811	247849	0	0	314171	170445	197459	0	0	1.17623e+06	832231	699861	0	0	2.55298e+07	9.85554e+06	1.09234e+07	0	0
Target #1592	0	1.06312e+07	1.21357e+07	7.15769e+06	2.16423e+07	1.85088e+07	9.71405e+06	1.0522e+07	1.03552e+07	1.53527e+07	1.49977e+07	4.22382e+06	3.61976e+06	3.19249e+06	2.78046e+06	3.68139e+06	3.89468e+06	3.26456e+06	2.66834e+06	5.08855e+06	5.00348e+06	4.9398e+06	4.3237e+06	5.26549e+06	8.36728e+06	5.69963e+06	6.29657e+07	3.72059e+07	4.07434e+07	3.03673e+07	2.58057e+07
Target #1592	1	0	34850.7	0	768726	613873	0	0	0	408146	214647	0	0	0	0	0	0	0	0	39058.7	0	0	0	0	0	0	924715	96754.2	166641	969258	749516
Target #1592	2	9.47665e+06	1.04936e+07	6.15026e+06	0	0	8.43419e+06	8.73829e+06	8.06324e+06	0	0	1.51497e+06	1.60914e+06	1.33761e+06	0	0	1.80345e+06	1.46422e+06	1.45915e+06	0	0	2.75981e+06	2.30947e+06	2.36071e+06	0	0	3.52312e+07	2.10925e+07	2.2198e+07	0	0
Target #1592	3	0	34849.5	28077.2	0	0	0	0	29342.2	0	0	0	0	0	0	0	0	0	0	0	0	0	0	0	0	0	39762.9	0	0	0	0
Target #1709	0	1.06496e+07	1.20342e+07	8.46657e+06	1.74414e+07	1.69679e+07	9.35411e+06	1.01923e+07	9.44468e+06	1.57205e+07	1.54398e+07	2.72663e+06	2.72266e+06	2.76712e+06	2.46201e+06	3.32458e+06	2.77424e+06	2.76139e+06	2.552e+06	4.52935e+06	4.42257e+06	3.95612e+06	4.11226e+06	4.11857e+06	8.39618e+06	5.09403e+06	3.45455e+07	3.4765e+07	3.63994e+07	2.80258e+07	2.64546e+07
Target #1709	1	9.49203e+06	1.06544e+07	7.86103e+06	302467	220514	8.19606e+06	9.04608e+06	7.89443e+06	70974.3	139414	1.56277e+06	1.21505e+06	1.04085e+06	0	0	1.33187e+06	1.43008e+06	1.09152e+06	0	0	1.80847e+06	2.11835e+06	2.38142e+06	0	0	2.00537e+07	2.02452e+07	2.097e+07	293399	550722
Target #1709	2	25997.2	0	0	0	0	0	0	0	0	0	0	0	0	0	0	0	0	0	0	0	0	0	0	0	0	0	0	0	0	0
Target #1709	3	0	0	0	0	0	0	0	0	0	0	0	0	0	0	0	0	0	0	0	0	0	0	0	0	0	0	0	0	0	0
